# Supplementary material for: Protein-coding genes, long non-coding RNAs combined with microRNAs as a novel clinical multi-dimension transcriptome signature to predict prognosis in ovarian cancer
Source: Oncotarget. 2017 Aug 24;8(42):72847–59. doi: 10.18632/oncotarget.20457 (PMC5641173; doi:10.18632/oncotarget.20457)
Supplement: Supplementary file 2 [file oncotarget-08-72847-s002.xls]

## Sheet: 2016-10-02-OV_Train-OV_Test-组合合
Supplementary table S1. The signature composed of PCGs,lncRNAs and microRNAs in the training and test datasets (n=203)
multi-transcriptome-signature	OV_Train_AUC	OV_Train_KM-P	OV_Train_COX_coefficient	OV_Test_AUC	OV_Test_KM-P	OV_Test_COX_coefficient
DUOXA1	0.502747	0.727647	0.0659789	0.569945	0.0931144	0.314656
VAT1L	0.532624	0.911282	-0.0211645	0.5	0.915583	0.0194688
CALR	0.5625	5.99353e-07	1.02305	0.539969	0.530111	0.118424
ENSG00000225882	0.559066	0.0487611	0.385446	0.528213	0.059489	0.369399
ENSG00000247498	0.542582	0.00960509	0.491411	0.519984	0.315158	-0.187312
ENSG00000267764	0.542582	0.15011	0.275719	0.509992	0.936144	-0.0148689
hsa-miR-196a-1	0.533654	0.0289219	0.432124	0.492359	0.541021	0.117632
hsa-miR-642	0.536058	0.626103	0.0924998	0.535854	0.729012	-0.0650106
hsa-miR-148a	0.592376	0.00574668	0.533785	0.599922	0.188903	0.247819
CALR_DUOXA1	0.572459	0.00196531	0.589139	0.579937	0.107693	0.302455
CALR_ENSG00000225882	0.602335	0.000188029	0.710323	0.569945	0.0945432	0.313823
CALR_ENSG00000247498	0.522665	0.00100845	0.629985	0.509992	0.0980077	-0.306633
CALR_ENSG00000267764	0.582418	1.28441e-05	0.856767	0.539969	0.73582	0.0640272
CALR_hsa-miR-148a	0.572459	0.000565277	0.66957	0.549961	0.466071	0.137528
CALR_hsa-miR-196a-1	0.612294	0.000658367	0.652564	0.559953	0.942521	-0.012997
CALR_hsa-miR-642	0.532624	0.00196799	0.595058	0.509992	0.853912	-0.034154
CALR_VAT1L	0.552541	0.00183579	0.597104	0.559953	0.279968	0.203775
DUOXA1_ENSG00000225882	0.572459	0.000791505	0.638242	0.549961	0.0158509	0.448241
DUOXA1_ENSG00000247498	0.522665	0.00205457	0.583949	0.519984	0.798737	-0.0484184
DUOXA1_ENSG00000267764	0.542582	0.153249	0.271634	0.579937	0.0635485	0.348015
DUOXA1_hsa-miR-148a	0.572459	0.0145092	0.468138	0.599922	0.161248	0.264927
DUOXA1_hsa-miR-196a-1	0.532624	0.490367	0.131078	0.569945	0.0865362	0.320273
DUOXA1_hsa-miR-642	0.507212	0.176553	0.25741	0.509992	0.716542	0.0679223
DUOXA1_VAT1L	0.532624	0.441709	0.146042	0.529976	0.530649	0.117841
ENSG00000225882_ENSG00000247498	0.552541	0.00622423	0.519936	0.509992	0.780668	-0.052714
ENSG00000225882_ENSG00000267764	0.5625	0.0616878	0.354752	0.5	0.379475	0.163595
ENSG00000225882_hsa-miR-148a	0.632212	0.00060812	0.666431	0.579937	0.124706	0.287516
ENSG00000225882_hsa-miR-196a-1	0.602335	0.000955611	0.633064	0.551332	0.0434418	0.37931
ENSG00000225882_hsa-miR-642	0.518201	0.44127	0.14885	0.519984	0.308792	-0.191213
ENSG00000225882_VAT1L	0.542582	0.135883	0.283311	0.529976	0.213635	0.232026
ENSG00000247498_ENSG00000267764	0.5625	7.27822e-06	0.877069	0.5	0.519758	-0.12038
ENSG00000247498_hsa-miR-148a	0.592376	0.00349512	0.56218	0.539969	0.329544	0.181279
ENSG00000247498_hsa-miR-196a-1	0.532624	0.000972054	0.631051	0.509992	0.783539	0.0509866
ENSG00000247498_hsa-miR-642	0.522665	0.00624967	0.524887	0.559953	0.255471	-0.212903
ENSG00000247498_VAT1L	0.542582	0.0121186	0.474535	0.509992	0.597434	-0.0985563
ENSG00000267764_hsa-miR-148a	0.622253	0.00520551	0.542183	0.589929	0.0660637	0.344976
ENSG00000267764_hsa-miR-196a-1	0.582418	0.0506827	0.374959	0.53703	0.377168	0.166424
ENSG00000267764_hsa-miR-642	0.512706	0.338792	0.181202	0.539969	0.144595	-0.27347
ENSG00000267764_VAT1L	0.5625	0.0516735	0.371421	0.509992	0.854355	0.0344855
hsa-miR-148a_hsa-miR-196a-1	0.622253	2.72288e-05	0.822457	0.579937	0.016337	0.450074
hsa-miR-148a_hsa-miR-642	0.602335	0.000306886	0.698052	0.529976	0.778929	0.0521596
hsa-miR-148a_VAT1L	0.612294	0.00390311	0.557944	0.569945	0.340519	0.178388
hsa-miR-196a-1_hsa-miR-642	0.522665	0.0214643	0.435871	0.549961	0.266137	-0.208138
hsa-miR-196a-1_VAT1L	0.572459	0.572698	0.108364	0.529976	0.491523	0.128119
hsa-miR-642_VAT1L	0.502747	0.373785	0.168514	0.549961	0.291645	-0.197338
CALR_DUOXA1_ENSG00000225882	0.612294	0.000179168	0.713694	0.559953	0.0179675	0.442101
CALR_DUOXA1_ENSG00000247498	0.5625	0.000114077	0.731563	0.519984	0.287923	-0.197538
CALR_DUOXA1_ENSG00000267764	0.582418	0.000747611	0.64201	0.579937	0.13963	0.276968
CALR_DUOXA1_hsa-miR-148a	0.592376	0.000716964	0.648957	0.569945	0.442134	0.143977
CALR_DUOXA1_hsa-miR-196a-1	0.602335	0.000958052	0.634298	0.559953	0.115631	0.294502
CALR_DUOXA1_hsa-miR-642	0.552541	0.00257911	0.576463	0.519984	0.500702	0.125523
CALR_DUOXA1_VAT1L	0.552541	0.00717008	0.511225	0.589929	0.0383709	0.390732
CALR_ENSG00000225882_ENSG00000247498	0.582418	1.33015e-05	0.827904	0.5	0.264223	-0.208166
CALR_ENSG00000225882_ENSG00000267764	0.622253	0.000200329	0.712289	0.559953	0.173434	0.25535
CALR_ENSG00000225882_hsa-miR-148a	0.602335	0.000451449	0.675161	0.569945	0.101791	0.308715
CALR_ENSG00000225882_hsa-miR-196a-1	0.652129	2.41249e-06	0.906489	0.569945	0.364483	0.170742
CALR_ENSG00000225882_hsa-miR-642	0.5625	0.000820725	0.640524	0.519984	0.801168	-0.0470743
CALR_ENSG00000225882_VAT1L	0.592376	0.00062684	0.651017	0.579937	0.0773876	0.331319
CALR_ENSG00000247498_ENSG00000267764	0.5625	6.66435e-05	0.781237	0.509992	0.449107	-0.141128
CALR_ENSG00000247498_hsa-miR-148a	0.5625	9.66917e-05	0.757993	0.529976	0.721651	0.0666232
CALR_ENSG00000247498_hsa-miR-196a-1	0.572459	1.52615e-05	0.826447	0.5	0.285559	-0.197914
CALR_ENSG00000247498_hsa-miR-642	0.522665	4.90967e-05	0.782839	0.549961	0.23604	-0.221271
CALR_ENSG00000247498_VAT1L	0.5625	5.37634e-06	0.884395	0.519984	0.994361	-0.000976534
CALR_ENSG00000267764_hsa-miR-148a	0.602335	0.000188605	0.71641	0.559953	0.448632	0.143173
CALR_ENSG00000267764_hsa-miR-196a-1	0.622253	0.000192574	0.715311	0.549961	0.574262	0.106049
CALR_ENSG00000267764_hsa-miR-642	0.542582	0.0007506	0.655184	0.529976	0.304777	-0.191419
CALR_ENSG00000267764_VAT1L	0.552541	8.33286e-05	0.767453	0.589929	0.253616	0.21612
CALR_hsa-miR-148a_hsa-miR-196a-1	0.612294	0.000197099	0.726481	0.539969	0.608903	0.0962305
CALR_hsa-miR-148a_hsa-miR-642	0.592376	1.40143e-06	0.952625	0.519984	0.930724	0.0162115
CALR_hsa-miR-148a_VAT1L	0.612294	0.000589786	0.661158	0.559953	0.500954	0.126091
CALR_hsa-miR-196a-1_hsa-miR-642	0.592376	0.00188672	0.596122	0.529976	0.14568	-0.271834
CALR_hsa-miR-196a-1_VAT1L	0.592376	0.00229063	0.583744	0.599922	0.103559	0.306164
CALR_hsa-miR-642_VAT1L	0.532624	0.0122851	0.481225	0.519984	0.398815	-0.157331
DUOXA1_ENSG00000225882_ENSG00000247498	0.5625	6.56404e-06	0.854064	0.509992	0.824461	0.0409419
DUOXA1_ENSG00000225882_ENSG00000267764	0.582418	0.000285646	0.687614	0.549961	0.0757435	0.32981
DUOXA1_ENSG00000225882_hsa-miR-148a	0.592376	0.000861066	0.637944	0.609914	0.0165996	0.450402
DUOXA1_ENSG00000225882_hsa-miR-196a-1	0.572459	0.00258297	0.572722	0.579937	0.014161	0.456606
DUOXA1_ENSG00000225882_hsa-miR-642	0.542582	0.0135015	0.472146	0.569945	0.562272	0.109594
DUOXA1_ENSG00000225882_VAT1L	0.5625	0.0196493	0.442755	0.559953	0.0251257	0.418492
DUOXA1_ENSG00000247498_ENSG00000267764	0.542582	0.00568783	0.525488	0.529976	0.89802	0.0235461
DUOXA1_ENSG00000247498_hsa-miR-148a	0.572459	0.000461404	0.673424	0.579937	0.135449	0.279463
DUOXA1_ENSG00000247498_hsa-miR-196a-1	0.512706	0.00236136	0.57866	0.509992	0.312154	0.187629
DUOXA1_ENSG00000247498_hsa-miR-642	0.542582	0.000243458	0.704836	0.539969	0.774396	-0.0537156
DUOXA1_ENSG00000247498_VAT1L	0.5625	0.0121641	0.474618	0.509992	0.435529	0.144563
DUOXA1_ENSG00000267764_hsa-miR-148a	0.592376	0.00824491	0.508709	0.659875	0.0112476	0.487477
DUOXA1_ENSG00000267764_hsa-miR-196a-1	0.552541	0.097954	0.31532	0.579937	0.0595802	0.351978
DUOXA1_ENSG00000267764_hsa-miR-642	0.512706	0.271637	0.208906	0.529976	0.631594	0.0896726
DUOXA1_ENSG00000267764_VAT1L	0.552541	0.0553393	0.363005	0.549961	0.238366	0.220632
DUOXA1_hsa-miR-148a_hsa-miR-196a-1	0.582418	0.0119323	0.483127	0.599922	0.00812815	0.495355
DUOXA1_hsa-miR-148a_hsa-miR-642	0.572459	0.000558784	0.661848	0.569945	0.0683101	0.340179
DUOXA1_hsa-miR-148a_VAT1L	0.602335	0.00128958	0.61762	0.609914	0.022496	0.430143
DUOXA1_hsa-miR-196a-1_hsa-miR-642	0.542582	0.0381142	0.394305	0.509992	0.745722	0.0604491
DUOXA1_hsa-miR-196a-1_VAT1L	0.5625	0.15725	0.269187	0.559953	0.0988029	0.307548
DUOXA1_hsa-miR-642_VAT1L	0.512706	0.340882	0.180553	0.5	0.909249	0.0208731
ENSG00000225882_ENSG00000247498_ENSG00000267764	0.592376	2.32086e-06	0.89217	0.519984	0.374618	0.164944
ENSG00000225882_ENSG00000247498_hsa-miR-148a	0.582418	6.93844e-05	0.756659	0.559953	0.171433	0.255595
ENSG00000225882_ENSG00000247498_hsa-miR-196a-1	0.582418	9.75403e-05	0.741502	0.539969	0.466145	0.135745
ENSG00000225882_ENSG00000247498_hsa-miR-642	0.552541	5.94506e-05	0.764727	0.529976	0.504503	-0.125061
ENSG00000225882_ENSG00000247498_VAT1L	0.582418	4.03646e-05	0.777606	0.529976	0.253987	0.212221
ENSG00000225882_ENSG00000267764_hsa-miR-148a	0.64217	0.000269236	0.7081	0.589929	0.137784	0.278635
ENSG00000225882_ENSG00000267764_hsa-miR-196a-1	0.622253	0.000937325	0.637588	0.569945	0.0291941	0.407807
ENSG00000225882_ENSG00000267764_hsa-miR-642	0.552541	0.0306713	0.41733	0.509992	0.636985	-0.0883926
ENSG00000225882_ENSG00000267764_VAT1L	0.552541	0.109938	0.303611	0.529976	0.408309	0.154036
ENSG00000225882_hsa-miR-148a_hsa-miR-196a-1	0.632212	5.10137e-06	0.894121	0.609914	0.0090574	0.491999
ENSG00000225882_hsa-miR-148a_hsa-miR-642	0.612294	3.97503e-05	0.796355	0.519984	0.73404	-0.0631665
ENSG00000225882_hsa-miR-148a_VAT1L	0.612294	0.00694821	0.522787	0.549961	0.117705	0.294792
ENSG00000225882_hsa-miR-196a-1_hsa-miR-642	0.542582	0.0127327	0.474072	0.529976	0.600468	0.0977762
ENSG00000225882_hsa-miR-196a-1_VAT1L	0.592376	0.021106	0.440729	0.549961	0.278818	0.202241
ENSG00000225882_hsa-miR-642_VAT1L	0.532624	0.180498	0.257307	0.519984	0.786336	-0.050633
ENSG00000247498_ENSG00000267764_hsa-miR-148a	0.592376	0.00178338	0.606255	0.569945	0.12496	0.286329
ENSG00000247498_ENSG00000267764_hsa-miR-196a-1	0.572459	0.000144057	0.726954	0.519984	0.581661	0.102285
ENSG00000247498_ENSG00000267764_hsa-miR-642	0.572459	0.000143898	0.724897	0.539969	0.446422	-0.142217
ENSG00000247498_ENSG00000267764_VAT1L	0.582418	0.000898948	0.632378	0.509992	0.67999	-0.0775307
ENSG00000247498_hsa-miR-148a_hsa-miR-196a-1	0.582418	0.000161393	0.731997	0.549961	0.0987722	0.307821
ENSG00000247498_hsa-miR-148a_hsa-miR-642	0.5625	3.19609e-07	1.0269	0.509992	0.769736	-0.0546184
ENSG00000247498_hsa-miR-148a_VAT1L	0.622253	2.84313e-06	0.904407	0.539969	0.429094	0.147405
ENSG00000247498_hsa-miR-196a-1_hsa-miR-642	0.582418	6.4129e-07	0.972742	0.519984	0.672636	-0.0787416
ENSG00000247498_hsa-miR-196a-1_VAT1L	0.572459	2.00169e-05	0.81036	0.5	0.415664	0.151499
ENSG00000247498_hsa-miR-642_VAT1L	0.552541	0.0149131	0.463153	0.549961	0.631089	-0.0899699
ENSG00000267764_hsa-miR-148a_hsa-miR-196a-1	0.622253	0.000215323	0.726701	0.559953	0.370822	0.167617
ENSG00000267764_hsa-miR-148a_hsa-miR-642	0.632212	0.00019186	0.727569	0.509992	0.82115	0.0421585
ENSG00000267764_hsa-miR-148a_VAT1L	0.622253	0.000732449	0.657191	0.559953	0.252996	0.213435
ENSG00000267764_hsa-miR-196a-1_hsa-miR-642	0.552541	0.0351047	0.400324	0.519984	0.403936	-0.155911
ENSG00000267764_hsa-miR-196a-1_VAT1L	0.592376	0.116484	0.301165	0.559953	0.474068	0.13426
ENSG00000267764_hsa-miR-642_VAT1L	0.532624	0.101848	0.31008	0.5	0.821328	-0.0419476
hsa-miR-148a_hsa-miR-196a-1_hsa-miR-642	0.602335	2.4355e-05	0.824543	0.529976	0.320713	0.185107
hsa-miR-148a_hsa-miR-196a-1_VAT1L	0.622253	9.34197e-05	0.768758	0.569945	0.131397	0.282409
hsa-miR-148a_hsa-miR-642_VAT1L	0.602335	0.00120667	0.625264	0.509992	0.938978	0.0140458
hsa-miR-196a-1_hsa-miR-642_VAT1L	0.5625	0.0224691	0.433919	0.509992	0.881534	-0.0280775
CALR_DUOXA1_ENSG00000225882_ENSG00000247498	0.592376	4.12137e-06	0.87811	0.509992	0.757621	-0.05729
CALR_DUOXA1_ENSG00000225882_ENSG00000267764	0.64217	1.95326e-06	0.909121	0.579937	0.069562	0.34014
CALR_DUOXA1_ENSG00000225882_hsa-miR-148a	0.622253	4.9359e-05	0.779683	0.559953	0.172848	0.254913
CALR_DUOXA1_ENSG00000225882_hsa-miR-196a-1	0.612294	4.58563e-05	0.778435	0.559953	0.153204	0.266863
CALR_DUOXA1_ENSG00000225882_hsa-miR-642	0.552541	0.00139597	0.606948	0.549961	0.440723	0.144266
CALR_DUOXA1_ENSG00000225882_VAT1L	0.592376	0.000227649	0.700001	0.569945	0.0843684	0.32256
CALR_DUOXA1_ENSG00000247498_ENSG00000267764	0.602335	6.98786e-06	0.857833	0.519984	0.323995	-0.183555
CALR_DUOXA1_ENSG00000247498_hsa-miR-148a	0.572459	1.57546e-05	0.826204	0.569945	0.360632	0.170826
CALR_DUOXA1_ENSG00000247498_hsa-miR-196a-1	0.592376	7.7408e-07	0.941873	0.509992	0.919096	0.0194828
CALR_DUOXA1_ENSG00000247498_hsa-miR-642	0.542582	2.7119e-05	0.797921	0.519984	0.98158	0.00443879
CALR_DUOXA1_ENSG00000247498_VAT1L	0.572459	2.76883e-06	0.892169	0.509992	0.792177	-0.0490107
CALR_DUOXA1_ENSG00000267764_hsa-miR-148a	0.612294	0.000947743	0.637308	0.589929	0.346855	0.176791
CALR_DUOXA1_ENSG00000267764_hsa-miR-196a-1	0.602335	0.000590474	0.656891	0.559953	0.291306	0.198045
CALR_DUOXA1_ENSG00000267764_hsa-miR-642	0.532624	0.00215501	0.586201	0.539969	0.2804	0.201743
CALR_DUOXA1_ENSG00000267764_VAT1L	0.582418	0.000104823	0.742636	0.599922	0.16693	0.260101
CALR_DUOXA1_hsa-miR-148a_hsa-miR-196a-1	0.612294	0.000125362	0.75219	0.579937	0.131302	0.283404
CALR_DUOXA1_hsa-miR-148a_hsa-miR-642	0.592376	0.000204587	0.714059	0.529976	0.271099	0.206006
CALR_DUOXA1_hsa-miR-148a_VAT1L	0.612294	0.000165327	0.728464	0.579937	0.191867	0.24494
CALR_DUOXA1_hsa-miR-196a-1_hsa-miR-642	0.5625	0.00524393	0.530899	0.539969	0.388716	0.161015
CALR_DUOXA1_hsa-miR-196a-1_VAT1L	0.582418	0.00114195	0.618598	0.559953	0.451642	0.140807
CALR_DUOXA1_hsa-miR-642_VAT1L	0.522665	0.0183469	0.448318	0.529976	0.396197	0.157779
CALR_ENSG00000225882_ENSG00000247498_ENSG00000267764	0.582418	2.67331e-05	0.805379	0.509992	0.630868	-0.0899071
CALR_ENSG00000225882_ENSG00000247498_hsa-miR-148a	0.592376	2.02001e-05	0.816392	0.559953	0.204093	0.24146
CALR_ENSG00000225882_ENSG00000247498_hsa-miR-196a-1	0.612294	9.20607e-07	0.935009	0.519984	0.996735	-7.24321e-05
CALR_ENSG00000225882_ENSG00000247498_hsa-miR-642	0.582418	1.27157e-06	0.92289	0.519984	0.425845	-0.148489
CALR_ENSG00000225882_ENSG00000247498_VAT1L	0.582418	2.06904e-07	1.00905	0.539969	0.696495	0.073629
CALR_ENSG00000225882_ENSG00000267764_hsa-miR-148a	0.622253	0.000146958	0.735435	0.579937	0.206018	0.239931
CALR_ENSG00000225882_ENSG00000267764_hsa-miR-196a-1	0.652129	6.80758e-06	0.869683	0.579937	0.325773	0.185593
CALR_ENSG00000225882_ENSG00000267764_hsa-miR-642	0.592376	0.000103739	0.743181	0.529976	0.958397	0.00985742
CALR_ENSG00000225882_ENSG00000267764_VAT1L	0.602335	0.00010708	0.738703	0.589929	0.123173	0.289928
CALR_ENSG00000225882_hsa-miR-148a_hsa-miR-196a-1	0.632212	1.60581e-06	0.939595	0.559953	0.104646	0.304001
CALR_ENSG00000225882_hsa-miR-148a_hsa-miR-642	0.592376	8.75275e-05	0.751425	0.529976	0.787749	0.0504277
CALR_ENSG00000225882_hsa-miR-148a_VAT1L	0.602335	0.000432548	0.676804	0.559953	0.161916	0.261466
CALR_ENSG00000225882_hsa-miR-196a-1_hsa-miR-642	0.5625	0.00245987	0.578094	0.509992	0.623893	-0.0910374
CALR_ENSG00000225882_hsa-miR-196a-1_VAT1L	0.64217	0.000586366	0.661798	0.589929	0.0610176	0.352203
CALR_ENSG00000225882_hsa-miR-642_VAT1L	0.5625	0.000905179	0.634002	0.529976	0.615046	0.0937886
CALR_ENSG00000247498_ENSG00000267764_hsa-miR-148a	0.582418	4.48559e-05	0.78653	0.559953	0.457926	0.139129
CALR_ENSG00000247498_ENSG00000267764_hsa-miR-196a-1	0.602335	5.89018e-07	0.958306	0.509992	0.687413	-0.0746014
CALR_ENSG00000247498_ENSG00000267764_hsa-miR-642	0.552541	9.08922e-06	0.8574	0.529976	0.229417	-0.224244
CALR_ENSG00000247498_ENSG00000267764_VAT1L	0.5625	1.73491e-05	0.836407	0.549961	0.602686	0.0979243
CALR_ENSG00000247498_hsa-miR-148a_hsa-miR-196a-1	0.582418	1.47744e-05	0.842553	0.509992	0.541583	-0.113531
CALR_ENSG00000247498_hsa-miR-148a_hsa-miR-642	0.542582	4.35432e-06	0.905191	0.509992	0.491198	-0.128362
CALR_ENSG00000247498_hsa-miR-148a_VAT1L	0.602335	3.05535e-06	0.904051	0.539969	0.796302	0.0482106
CALR_ENSG00000247498_hsa-miR-196a-1_hsa-miR-642	0.542582	1.26403e-06	0.928996	0.5	0.616165	-0.0926488
CALR_ENSG00000247498_hsa-miR-196a-1_VAT1L	0.612294	7.18884e-09	1.1298	0.5	0.555803	-0.109048
CALR_ENSG00000247498_hsa-miR-642_VAT1L	0.552541	6.0892e-05	0.765619	0.539969	0.341477	-0.177692
CALR_ENSG00000267764_hsa-miR-148a_hsa-miR-196a-1	0.632212	1.17862e-05	0.861575	0.549961	0.502516	0.126298
CALR_ENSG00000267764_hsa-miR-148a_hsa-miR-642	0.612294	3.52004e-05	0.801984	0.519984	0.621953	0.0917829
CALR_ENSG00000267764_hsa-miR-148a_VAT1L	0.602335	0.000127829	0.737278	0.579937	0.162664	0.262872
CALR_ENSG00000267764_hsa-miR-196a-1_hsa-miR-642	0.612294	8.1931e-06	0.854455	0.5	0.399901	-0.156685
CALR_ENSG00000267764_hsa-miR-196a-1_VAT1L	0.602335	1.78673e-05	0.819953	0.569945	0.320172	0.186196
CALR_ENSG00000267764_hsa-miR-642_VAT1L	0.5625	0.00148366	0.61193	0.509992	0.801987	0.0467881
CALR_hsa-miR-148a_hsa-miR-196a-1_hsa-miR-642	0.612294	1.25253e-05	0.851814	0.509992	0.476819	0.132663
CALR_hsa-miR-148a_hsa-miR-196a-1_VAT1L	0.672047	4.15537e-06	0.919583	0.539969	0.856489	0.0339347
CALR_hsa-miR-148a_hsa-miR-642_VAT1L	0.592376	4.58076e-05	0.785624	0.529976	0.761323	0.0566124
CALR_hsa-miR-196a-1_hsa-miR-642_VAT1L	0.5625	0.00174039	0.598899	0.5	0.616122	-0.0929937
DUOXA1_ENSG00000225882_ENSG00000247498_ENSG00000267764	0.592376	1.82745e-06	0.910583	0.519984	0.528946	0.116633
DUOXA1_ENSG00000225882_ENSG00000247498_hsa-miR-148a	0.612294	7.62602e-08	1.02096	0.569945	0.109134	0.299145
DUOXA1_ENSG00000225882_ENSG00000247498_hsa-miR-196a-1	0.5625	2.05516e-05	0.806814	0.509992	0.231109	0.222101
DUOXA1_ENSG00000225882_ENSG00000247498_hsa-miR-642	0.5625	3.41863e-06	0.892496	0.529976	0.359484	-0.170961
DUOXA1_ENSG00000225882_ENSG00000247498_VAT1L	0.592376	8.92373e-06	0.841633	0.519984	0.342657	0.17602
DUOXA1_ENSG00000225882_ENSG00000267764_hsa-miR-148a	0.622253	0.000309895	0.69971	0.629898	0.00338218	0.552128
DUOXA1_ENSG00000225882_ENSG00000267764_hsa-miR-196a-1	0.582418	0.00627407	0.519796	0.559953	0.0953033	0.310544
DUOXA1_ENSG00000225882_ENSG00000267764_hsa-miR-642	0.5625	0.00509161	0.535324	0.569945	0.677968	0.0786765
DUOXA1_ENSG00000225882_ENSG00000267764_VAT1L	0.572459	0.0137962	0.467522	0.559953	0.049174	0.367822
DUOXA1_ENSG00000225882_hsa-miR-148a_hsa-miR-196a-1	0.622253	0.000145057	0.733216	0.609914	0.0014427	0.595116
DUOXA1_ENSG00000225882_hsa-miR-148a_hsa-miR-642	0.592376	4.29893e-05	0.784798	0.569945	0.235642	0.22239
DUOXA1_ENSG00000225882_hsa-miR-148a_VAT1L	0.632212	0.00013681	0.737563	0.609914	0.0218086	0.430903
DUOXA1_ENSG00000225882_hsa-miR-196a-1_hsa-miR-642	0.5625	0.00858145	0.501033	0.559953	0.153746	0.266955
DUOXA1_ENSG00000225882_hsa-miR-196a-1_VAT1L	0.5625	0.0148339	0.463304	0.569945	0.276898	0.204245
DUOXA1_ENSG00000225882_hsa-miR-642_VAT1L	0.552541	0.0427741	0.384771	0.509992	0.872652	0.0296752
DUOXA1_ENSG00000247498_ENSG00000267764_hsa-miR-148a	0.602335	0.000246226	0.710911	0.589929	0.116212	0.294616
DUOXA1_ENSG00000247498_ENSG00000267764_hsa-miR-196a-1	0.552541	0.000448213	0.666103	0.519984	0.0695223	0.33732
DUOXA1_ENSG00000247498_ENSG00000267764_hsa-miR-642	0.552541	0.000105983	0.74202	0.509992	0.74724	0.0595552
DUOXA1_ENSG00000247498_ENSG00000267764_VAT1L	0.572459	0.00438867	0.540316	0.559953	0.140407	0.274081
DUOXA1_ENSG00000247498_hsa-miR-148a_hsa-miR-196a-1	0.592376	0.000311077	0.689089	0.569945	0.0203484	0.431538
DUOXA1_ENSG00000247498_hsa-miR-148a_hsa-miR-642	0.572459	2.91282e-06	0.892678	0.529976	0.457009	0.138596
DUOXA1_ENSG00000247498_hsa-miR-148a_VAT1L	0.602335	1.19687e-05	0.840021	0.579937	0.11642	0.293456
DUOXA1_ENSG00000247498_hsa-miR-196a-1_hsa-miR-642	0.542582	0.000758973	0.640454	0.519984	0.844651	0.0363241
DUOXA1_ENSG00000247498_hsa-miR-196a-1_VAT1L	0.552541	0.00484859	0.534696	0.5	0.429641	0.145926
DUOXA1_ENSG00000247498_hsa-miR-642_VAT1L	0.5625	0.000550075	0.654829	0.509992	0.603719	0.0961196
DUOXA1_ENSG00000267764_hsa-miR-148a_hsa-miR-196a-1	0.612294	0.00558787	0.535332	0.63989	0.00844278	0.499161
DUOXA1_ENSG00000267764_hsa-miR-148a_hsa-miR-642	0.582418	0.00367438	0.556593	0.599922	0.0423837	0.381303
DUOXA1_ENSG00000267764_hsa-miR-148a_VAT1L	0.602335	7.97245e-05	0.760868	0.599922	0.0158167	0.452206
DUOXA1_ENSG00000267764_hsa-miR-196a-1_hsa-miR-642	0.5625	0.0278053	0.417769	0.549961	0.0350911	0.391898
DUOXA1_ENSG00000267764_hsa-miR-196a-1_VAT1L	0.612294	0.0266425	0.426814	0.549961	0.35437	0.172919
DUOXA1_ENSG00000267764_hsa-miR-642_VAT1L	0.542582	0.0218475	0.435252	0.539969	0.39678	0.157993
DUOXA1_hsa-miR-148a_hsa-miR-196a-1_hsa-miR-642	0.602335	0.00187643	0.59208	0.559953	0.24126	0.219149
DUOXA1_hsa-miR-148a_hsa-miR-196a-1_VAT1L	0.622253	0.000311893	0.693907	0.579937	0.00561644	0.51525
DUOXA1_hsa-miR-148a_hsa-miR-642_VAT1L	0.602335	0.00197917	0.596354	0.539969	0.420368	0.14998
DUOXA1_hsa-miR-196a-1_hsa-miR-642_VAT1L	0.552541	0.00630736	0.519184	0.529976	0.239918	0.218608
ENSG00000225882_ENSG00000247498_ENSG00000267764_hsa-miR-148a	0.612294	6.37683e-06	0.86395	0.569945	0.0513356	0.366028
ENSG00000225882_ENSG00000247498_ENSG00000267764_hsa-miR-196a-1	0.612294	5.14162e-06	0.868451	0.509992	0.362644	0.168906
ENSG00000225882_ENSG00000247498_ENSG00000267764_hsa-miR-642	0.552541	1.69241e-06	0.914617	0.519984	0.353265	-0.17323
ENSG00000225882_ENSG00000247498_ENSG00000267764_VAT1L	0.602335	2.40661e-05	0.80293	0.509992	0.366842	0.16754
ENSG00000225882_ENSG00000247498_hsa-miR-148a_hsa-miR-196a-1	0.612294	1.88842e-08	1.08563	0.569945	0.0166247	0.448824
ENSG00000225882_ENSG00000247498_hsa-miR-148a_hsa-miR-642	0.5625	0.000101962	0.736809	0.5	0.510808	-0.122386
ENSG00000225882_ENSG00000247498_hsa-miR-148a_VAT1L	0.602335	2.40094e-05	0.808041	0.529976	0.331517	0.180974
ENSG00000225882_ENSG00000247498_hsa-miR-196a-1_hsa-miR-642	0.572459	6.38122e-06	0.861226	0.509992	0.611798	-0.0946712
ENSG00000225882_ENSG00000247498_hsa-miR-196a-1_VAT1L	0.602335	6.7411e-05	0.758653	0.5	0.531436	0.116457
ENSG00000225882_ENSG00000247498_hsa-miR-642_VAT1L	0.542582	0.000424335	0.668148	0.549961	0.260023	-0.21112
ENSG00000225882_ENSG00000267764_hsa-miR-148a_hsa-miR-196a-1	0.662088	1.81808e-05	0.843735	0.579937	0.0276537	0.413887
ENSG00000225882_ENSG00000267764_hsa-miR-148a_hsa-miR-642	0.632212	7.81776e-05	0.765953	0.519984	0.733809	0.0636175
ENSG00000225882_ENSG00000267764_hsa-miR-148a_VAT1L	0.64217	0.00010932	0.755912	0.569945	0.189091	0.245653
ENSG00000225882_ENSG00000267764_hsa-miR-196a-1_hsa-miR-642	0.552541	0.0124618	0.4765	0.539969	0.834327	0.0390892
ENSG00000225882_ENSG00000267764_hsa-miR-196a-1_VAT1L	0.612294	0.00291018	0.569186	0.539969	0.494438	0.127679
ENSG00000225882_ENSG00000267764_hsa-miR-642_VAT1L	0.552541	0.0169363	0.45383	0.519984	0.608072	-0.0956623
ENSG00000225882_hsa-miR-148a_hsa-miR-196a-1_hsa-miR-642	0.612294	3.44827e-05	0.808206	0.519984	0.458851	0.138269
ENSG00000225882_hsa-miR-148a_hsa-miR-196a-1_VAT1L	0.64217	4.97614e-05	0.787138	0.599922	0.0244045	0.422552
ENSG00000225882_hsa-miR-148a_hsa-miR-642_VAT1L	0.602335	0.000816779	0.648182	0.519984	0.507581	-0.123629
ENSG00000225882_hsa-miR-196a-1_hsa-miR-642_VAT1L	0.542582	0.0488827	0.374587	0.529976	0.625434	0.0912162
ENSG00000247498_ENSG00000267764_hsa-miR-148a_hsa-miR-196a-1	0.612294	9.69734e-06	0.86288	0.569945	0.011256	0.473595
ENSG00000247498_ENSG00000267764_hsa-miR-148a_hsa-miR-642	0.582418	3.78352e-06	0.900688	0.509992	0.998403	-0.000293659
ENSG00000247498_ENSG00000267764_hsa-miR-148a_VAT1L	0.622253	7.00886e-07	0.968657	0.549961	0.269692	0.205754
ENSG00000247498_ENSG00000267764_hsa-miR-196a-1_hsa-miR-642	0.582418	8.34871e-07	0.957295	0.519984	0.801548	-0.0469592
ENSG00000247498_ENSG00000267764_hsa-miR-196a-1_VAT1L	0.592376	1.55131e-05	0.822942	0.509992	0.265954	0.206295
ENSG00000247498_ENSG00000267764_hsa-miR-642_VAT1L	0.5625	0.00330532	0.558084	0.519984	0.588626	-0.10071
ENSG00000247498_hsa-miR-148a_hsa-miR-196a-1_hsa-miR-642	0.572459	4.52245e-05	0.790674	0.5	0.919058	0.0188261
ENSG00000247498_hsa-miR-148a_hsa-miR-196a-1_VAT1L	0.592376	2.8768e-05	0.810312	0.549961	0.0523261	0.360967
ENSG00000247498_hsa-miR-148a_hsa-miR-642_VAT1L	0.572459	7.08172e-06	0.866365	0.509992	0.477098	-0.132588
ENSG00000247498_hsa-miR-196a-1_hsa-miR-642_VAT1L	0.582418	1.47045e-05	0.827676	0.539969	0.430071	-0.147065
ENSG00000267764_hsa-miR-148a_hsa-miR-196a-1_hsa-miR-642	0.64217	4.77031e-06	0.901176	0.569945	0.203307	0.238072
ENSG00000267764_hsa-miR-148a_hsa-miR-196a-1_VAT1L	0.64217	7.58156e-05	0.770157	0.579937	0.0959798	0.311874
ENSG00000267764_hsa-miR-148a_hsa-miR-642_VAT1L	0.622253	0.00016371	0.733434	0.519984	0.895529	0.0243258
ENSG00000267764_hsa-miR-196a-1_hsa-miR-642_VAT1L	0.572459	0.00541699	0.529416	0.519984	0.421391	0.149694
hsa-miR-148a_hsa-miR-196a-1_hsa-miR-642_VAT1L	0.632212	1.1867e-05	0.873357	0.519984	0.904195	-0.0224427
CALR_DUOXA1_ENSG00000225882_ENSG00000247498_ENSG00000267764	0.602335	1.94164e-05	0.811879	0.529976	0.954248	-0.0110762
CALR_DUOXA1_ENSG00000225882_ENSG00000247498_hsa-miR-148a	0.612294	4.03961e-06	0.886171	0.549961	0.691307	0.0742008
CALR_DUOXA1_ENSG00000225882_ENSG00000247498_hsa-miR-196a-1	0.612294	2.66466e-09	1.13459	0.529976	0.79577	0.0485877
CALR_DUOXA1_ENSG00000225882_ENSG00000247498_hsa-miR-642	0.592376	2.47824e-06	0.893424	0.5	0.822815	0.0417202
CALR_DUOXA1_ENSG00000225882_ENSG00000247498_VAT1L	0.582418	2.82669e-06	0.887515	0.529976	0.385221	0.163122
CALR_DUOXA1_ENSG00000225882_ENSG00000267764_hsa-miR-148a	0.632212	3.43099e-05	0.802255	0.619906	0.0415093	0.384925
CALR_DUOXA1_ENSG00000225882_ENSG00000267764_hsa-miR-196a-1	0.652129	6.93499e-06	0.867075	0.579937	0.209351	0.235688
CALR_DUOXA1_ENSG00000225882_ENSG00000267764_hsa-miR-642	0.582418	0.000234998	0.698104	0.539969	0.294375	0.195466
CALR_DUOXA1_ENSG00000225882_ENSG00000267764_VAT1L	0.602335	7.16029e-05	0.754482	0.569945	0.168707	0.257629
CALR_DUOXA1_ENSG00000225882_hsa-miR-148a_hsa-miR-196a-1	0.632212	8.12829e-07	0.951389	0.579937	0.129661	0.283467
CALR_DUOXA1_ENSG00000225882_hsa-miR-148a_hsa-miR-642	0.602335	6.73128e-06	0.865472	0.569945	0.130584	0.284367
CALR_DUOXA1_ENSG00000225882_hsa-miR-148a_VAT1L	0.632212	3.60427e-05	0.80061	0.599922	0.0308916	0.406547
CALR_DUOXA1_ENSG00000225882_hsa-miR-196a-1_hsa-miR-642	0.592376	0.000109568	0.736349	0.539969	0.369909	0.167313
CALR_DUOXA1_ENSG00000225882_hsa-miR-196a-1_VAT1L	0.592376	0.000973101	0.626937	0.589929	0.0395568	0.386001
CALR_DUOXA1_ENSG00000225882_hsa-miR-642_VAT1L	0.5625	0.000453159	0.666645	0.529976	0.326527	0.182694
CALR_DUOXA1_ENSG00000247498_ENSG00000267764_hsa-miR-148a	0.572459	6.80249e-05	0.764695	0.589929	0.276282	0.204336
CALR_DUOXA1_ENSG00000247498_ENSG00000267764_hsa-miR-196a-1	0.602335	8.47916e-08	1.02718	0.5	0.718875	-0.0669675
CALR_DUOXA1_ENSG00000247498_ENSG00000267764_hsa-miR-642	0.552541	6.83981e-05	0.760023	0.509992	0.731572	-0.0637425
CALR_DUOXA1_ENSG00000247498_ENSG00000267764_VAT1L	0.592376	2.37658e-06	0.900333	0.559953	0.296285	0.194604
CALR_DUOXA1_ENSG00000247498_hsa-miR-148a_hsa-miR-196a-1	0.582418	9.42304e-07	0.950579	0.559953	0.643217	0.0864418
CALR_DUOXA1_ENSG00000247498_hsa-miR-148a_hsa-miR-642	0.552541	1.10053e-05	0.849033	0.519984	0.9087	-0.0216341
CALR_DUOXA1_ENSG00000247498_hsa-miR-148a_VAT1L	0.592376	3.13888e-05	0.802353	0.579937	0.664015	0.0814275
CALR_DUOXA1_ENSG00000247498_hsa-miR-196a-1_hsa-miR-642	0.532624	0.00014884	0.723651	0.5	0.969328	-0.00657414
CALR_DUOXA1_ENSG00000247498_hsa-miR-196a-1_VAT1L	0.592376	2.45583e-06	0.895586	0.519984	0.755442	0.0580006
CALR_DUOXA1_ENSG00000247498_hsa-miR-642_VAT1L	0.542582	9.06739e-05	0.746373	0.519984	0.848926	-0.0355454
CALR_DUOXA1_ENSG00000267764_hsa-miR-148a_hsa-miR-196a-1	0.622253	4.74665e-05	0.785676	0.599922	0.0324719	0.402629
CALR_DUOXA1_ENSG00000267764_hsa-miR-148a_hsa-miR-642	0.572459	9.40367e-05	0.749345	0.569945	0.179678	0.250948
CALR_DUOXA1_ENSG00000267764_hsa-miR-148a_VAT1L	0.612294	1.35927e-05	0.844561	0.589929	0.171668	0.257098
CALR_DUOXA1_ENSG00000267764_hsa-miR-196a-1_hsa-miR-642	0.582418	0.00011491	0.735669	0.549961	0.689385	0.0751282
CALR_DUOXA1_ENSG00000267764_hsa-miR-196a-1_VAT1L	0.612294	6.25395e-05	0.764043	0.599922	0.0628863	0.349715
CALR_DUOXA1_ENSG00000267764_hsa-miR-642_VAT1L	0.532624	0.000762896	0.640252	0.539969	0.500088	0.125911
CALR_DUOXA1_hsa-miR-148a_hsa-miR-196a-1_hsa-miR-642	0.582418	0.000157305	0.717184	0.539969	0.450854	0.140829
CALR_DUOXA1_hsa-miR-148a_hsa-miR-196a-1_VAT1L	0.632212	2.2197e-05	0.820128	0.609914	0.0265344	0.41872
CALR_DUOXA1_hsa-miR-148a_hsa-miR-642_VAT1L	0.572459	0.000692202	0.650493	0.529976	0.601921	0.0970862
CALR_DUOXA1_hsa-miR-196a-1_hsa-miR-642_VAT1L	0.552541	0.00527229	0.528582	0.539969	0.537721	0.114841
CALR_ENSG00000225882_ENSG00000247498_ENSG00000267764_hsa-miR-148a	0.592376	6.41207e-05	0.76375	0.569945	0.205478	0.241134
CALR_ENSG00000225882_ENSG00000247498_ENSG00000267764_hsa-miR-196a-1	0.612294	4.70844e-07	0.958255	0.529976	0.92793	0.0170753
CALR_ENSG00000225882_ENSG00000247498_ENSG00000267764_hsa-miR-642	0.602335	2.57365e-06	0.898683	0.509992	0.486007	-0.13014
CALR_ENSG00000225882_ENSG00000247498_ENSG00000267764_VAT1L	0.582418	1.28885e-06	0.934798	0.539969	0.49648	0.128046
CALR_ENSG00000225882_ENSG00000247498_hsa-miR-148a_hsa-miR-196a-1	0.622253	3.56351e-10	1.21318	0.539969	0.607384	0.0968421
CALR_ENSG00000225882_ENSG00000247498_hsa-miR-148a_hsa-miR-642	0.592376	1.01892e-07	1.04113	0.519984	0.845329	0.0365003
CALR_ENSG00000225882_ENSG00000247498_hsa-miR-148a_VAT1L	0.592376	1.89073e-05	0.819728	0.559953	0.412716	0.155402
CALR_ENSG00000225882_ENSG00000247498_hsa-miR-196a-1_hsa-miR-642	0.592376	1.38438e-07	1.00089	0.509992	0.515491	-0.120638
CALR_ENSG00000225882_ENSG00000247498_hsa-miR-196a-1_VAT1L	0.612294	8.09795e-09	1.11406	0.519984	0.959226	0.0100723
CALR_ENSG00000225882_ENSG00000247498_hsa-miR-642_VAT1L	0.592376	1.00396e-06	0.931908	0.519984	0.392953	-0.159539
CALR_ENSG00000225882_ENSG00000267764_hsa-miR-148a_hsa-miR-196a-1	0.662088	8.5553e-07	0.980003	0.579937	0.0771728	0.333258
CALR_ENSG00000225882_ENSG00000267764_hsa-miR-148a_hsa-miR-642	0.612294	3.70583e-05	0.79612	0.539969	0.561058	0.108597
CALR_ENSG00000225882_ENSG00000267764_hsa-miR-148a_VAT1L	0.632212	6.6303e-05	0.771999	0.609914	0.0382563	0.391872
CALR_ENSG00000225882_ENSG00000267764_hsa-miR-196a-1_hsa-miR-642	0.592376	6.46942e-05	0.763086	0.539969	0.88744	-0.0261347
CALR_ENSG00000225882_ENSG00000267764_hsa-miR-196a-1_VAT1L	0.652129	4.52171e-05	0.783623	0.589929	0.147836	0.272094
CALR_ENSG00000225882_ENSG00000267764_hsa-miR-642_VAT1L	0.582418	0.000245781	0.698726	0.539969	0.642482	0.0866849
CALR_ENSG00000225882_hsa-miR-148a_hsa-miR-196a-1_hsa-miR-642	0.632212	1.92246e-06	0.938551	0.519984	0.721118	0.0666502
CALR_ENSG00000225882_hsa-miR-148a_hsa-miR-196a-1_VAT1L	0.672047	1.88728e-08	1.12391	0.589929	0.00890817	0.492541
CALR_ENSG00000225882_hsa-miR-148a_hsa-miR-642_VAT1L	0.612294	1.81415e-06	0.922031	0.539969	0.672251	0.0789217
CALR_ENSG00000225882_hsa-miR-196a-1_hsa-miR-642_VAT1L	0.592376	0.00135468	0.611425	0.519984	0.738977	-0.0621079
CALR_ENSG00000247498_ENSG00000267764_hsa-miR-148a_hsa-miR-196a-1	0.622253	6.33362e-07	0.971806	0.549961	0.88468	0.0273475
CALR_ENSG00000247498_ENSG00000267764_hsa-miR-148a_hsa-miR-642	0.572459	3.43914e-08	1.13343	0.5	0.764725	-0.0556388
CALR_ENSG00000247498_ENSG00000267764_hsa-miR-148a_VAT1L	0.602335	1.61059e-05	0.834008	0.599922	0.237401	0.224287
CALR_ENSG00000247498_ENSG00000267764_hsa-miR-196a-1_hsa-miR-642	0.582418	2.62723e-06	0.900034	0.519984	0.554561	-0.109535
CALR_ENSG00000247498_ENSG00000267764_hsa-miR-196a-1_VAT1L	0.592376	3.44841e-08	1.06333	0.529976	0.974521	-0.00545186
CALR_ENSG00000247498_ENSG00000267764_hsa-miR-642_VAT1L	0.552541	0.000117466	0.735341	0.5	0.840126	-0.0377418
CALR_ENSG00000247498_hsa-miR-148a_hsa-miR-196a-1_hsa-miR-642	0.572459	1.22495e-06	0.944112	0.5	0.320306	-0.185116
CALR_ENSG00000247498_hsa-miR-148a_hsa-miR-196a-1_VAT1L	0.622253	1.00005e-06	0.95569	0.539969	0.628859	0.0899221
CALR_ENSG00000247498_hsa-miR-148a_hsa-miR-642_VAT1L	0.572459	4.31352e-09	1.20624	0.5	0.784138	-0.0513321
CALR_ENSG00000247498_hsa-miR-196a-1_hsa-miR-642_VAT1L	0.5625	8.87623e-06	0.850701	0.509992	0.75088	-0.0585312
CALR_ENSG00000267764_hsa-miR-148a_hsa-miR-196a-1_hsa-miR-642	0.612294	8.44393e-06	0.870234	0.529976	0.437538	0.145019
CALR_ENSG00000267764_hsa-miR-148a_hsa-miR-196a-1_VAT1L	0.672047	4.47822e-07	1.00283	0.609914	0.0784751	0.331918
CALR_ENSG00000267764_hsa-miR-148a_hsa-miR-642_VAT1L	0.612294	1.10124e-05	0.850111	0.549961	0.347291	0.17522
CALR_ENSG00000267764_hsa-miR-196a-1_hsa-miR-642_VAT1L	0.612294	2.09382e-05	0.814991	0.529976	0.860443	-0.0323909
CALR_hsa-miR-148a_hsa-miR-196a-1_hsa-miR-642_VAT1L	0.622253	1.15001e-05	0.872765	0.519984	0.809506	-0.0449724
DUOXA1_ENSG00000225882_ENSG00000247498_ENSG00000267764_hsa-miR-148a	0.632212	1.46777e-08	1.08312	0.589929	0.013543	0.461186
DUOXA1_ENSG00000225882_ENSG00000247498_ENSG00000267764_hsa-miR-196a-1	0.572459	2.92779e-05	0.793305	0.519984	0.113508	0.293296
DUOXA1_ENSG00000225882_ENSG00000247498_ENSG00000267764_hsa-miR-642	0.602335	3.2016e-08	1.064	0.519984	0.683408	-0.0762844
DUOXA1_ENSG00000225882_ENSG00000247498_ENSG00000267764_VAT1L	0.612294	1.97186e-06	0.903403	0.539969	0.206762	0.23451
DUOXA1_ENSG00000225882_ENSG00000247498_hsa-miR-148a_hsa-miR-196a-1	0.612294	2.27856e-08	1.06431	0.579937	0.025651	0.416103
DUOXA1_ENSG00000225882_ENSG00000247498_hsa-miR-148a_hsa-miR-642	0.552541	1.333e-06	0.917946	0.549961	0.391192	0.160192
DUOXA1_ENSG00000225882_ENSG00000247498_hsa-miR-148a_VAT1L	0.612294	2.52777e-08	1.06058	0.569945	0.0839948	0.322459
DUOXA1_ENSG00000225882_ENSG00000247498_hsa-miR-196a-1_hsa-miR-642	0.582418	5.12999e-06	0.876008	0.519984	0.601342	-0.0977236
DUOXA1_ENSG00000225882_ENSG00000247498_hsa-miR-196a-1_VAT1L	0.572459	2.43863e-05	0.79755	0.519984	0.137191	0.275837
DUOXA1_ENSG00000225882_ENSG00000247498_hsa-miR-642_VAT1L	0.572459	4.69868e-05	0.772639	0.519984	0.992357	-0.00187332
DUOXA1_ENSG00000225882_ENSG00000267764_hsa-miR-148a_hsa-miR-196a-1	0.672047	3.99984e-06	0.908845	0.629898	0.000483411	0.654878
DUOXA1_ENSG00000225882_ENSG00000267764_hsa-miR-148a_hsa-miR-642	0.612294	4.05812e-05	0.788185	0.579937	0.11979	0.291503
DUOXA1_ENSG00000225882_ENSG00000267764_hsa-miR-148a_VAT1L	0.632212	8.19743e-05	0.763174	0.619906	0.00908754	0.490849
DUOXA1_ENSG00000225882_ENSG00000267764_hsa-miR-196a-1_hsa-miR-642	0.572459	0.00771362	0.509758	0.579937	0.0556972	0.35773
DUOXA1_ENSG00000225882_ENSG00000267764_hsa-miR-196a-1_VAT1L	0.582418	0.00649208	0.519164	0.579937	0.102828	0.305816
DUOXA1_ENSG00000225882_ENSG00000267764_hsa-miR-642_VAT1L	0.542582	0.00970031	0.490294	0.549961	0.222217	0.227554
DUOXA1_ENSG00000225882_hsa-miR-148a_hsa-miR-196a-1_hsa-miR-642	0.602335	0.00167609	0.600508	0.559953	0.153727	0.266375
DUOXA1_ENSG00000225882_hsa-miR-148a_hsa-miR-196a-1_VAT1L	0.662088	5.69515e-06	0.887707	0.619906	0.000222417	0.691736
DUOXA1_ENSG00000225882_hsa-miR-148a_hsa-miR-642_VAT1L	0.592376	0.00540343	0.533927	0.539969	0.585199	0.10173
DUOXA1_ENSG00000225882_hsa-miR-196a-1_hsa-miR-642_VAT1L	0.572459	0.00956557	0.493653	0.549961	0.171808	0.254804
DUOXA1_ENSG00000247498_ENSG00000267764_hsa-miR-148a_hsa-miR-196a-1	0.612294	2.25949e-05	0.814658	0.599922	0.00724611	0.502723
DUOXA1_ENSG00000247498_ENSG00000267764_hsa-miR-148a_hsa-miR-642	0.592376	8.06759e-06	0.85602	0.549961	0.31542	0.187148
DUOXA1_ENSG00000247498_ENSG00000267764_hsa-miR-148a_VAT1L	0.602335	1.35601e-05	0.837119	0.579937	0.0702965	0.338183
DUOXA1_ENSG00000247498_ENSG00000267764_hsa-miR-196a-1_hsa-miR-642	0.5625	6.78136e-06	0.86568	0.529976	0.989488	-0.00273395
DUOXA1_ENSG00000247498_ENSG00000267764_hsa-miR-196a-1_VAT1L	0.582418	6.55114e-05	0.756239	0.5	0.316491	0.18538
DUOXA1_ENSG00000247498_ENSG00000267764_hsa-miR-642_VAT1L	0.552541	0.000158207	0.718368	0.5	0.944643	-0.0130572
DUOXA1_ENSG00000247498_hsa-miR-148a_hsa-miR-196a-1_hsa-miR-642	0.602335	6.18398e-08	1.0412	0.529976	0.225833	0.225555
DUOXA1_ENSG00000247498_hsa-miR-148a_hsa-miR-196a-1_VAT1L	0.602335	4.64045e-06	0.878207	0.559953	0.114972	0.293361
DUOXA1_ENSG00000247498_hsa-miR-148a_hsa-miR-642_VAT1L	0.572459	1.19667e-05	0.836761	0.529976	0.522358	0.118956
DUOXA1_ENSG00000247498_hsa-miR-196a-1_hsa-miR-642_VAT1L	0.572459	5.93354e-05	0.761283	0.529976	0.408364	0.15345
DUOXA1_ENSG00000267764_hsa-miR-148a_hsa-miR-196a-1_hsa-miR-642	0.602335	0.000281342	0.695338	0.609914	0.0318456	0.404476
DUOXA1_ENSG00000267764_hsa-miR-148a_hsa-miR-196a-1_VAT1L	0.612294	0.000515627	0.669459	0.599922	0.00440431	0.533825
DUOXA1_ENSG00000267764_hsa-miR-148a_hsa-miR-642_VAT1L	0.592376	0.000608037	0.660217	0.569945	0.136467	0.278076
DUOXA1_ENSG00000267764_hsa-miR-196a-1_hsa-miR-642_VAT1L	0.592376	0.000340344	0.682331	0.529976	0.29936	0.192838
DUOXA1_hsa-miR-148a_hsa-miR-196a-1_hsa-miR-642_VAT1L	0.612294	0.00165696	0.604487	0.579937	0.0848905	0.322528
ENSG00000225882_ENSG00000247498_ENSG00000267764_hsa-miR-148a_hsa-miR-196a-1	0.632212	4.79536e-07	0.963648	0.569945	0.0239031	0.423658
ENSG00000225882_ENSG00000247498_ENSG00000267764_hsa-miR-148a_hsa-miR-642	0.5625	3.23767e-05	0.78931	0.529976	0.979387	-0.00483881
ENSG00000225882_ENSG00000247498_ENSG00000267764_hsa-miR-148a_VAT1L	0.622253	1.3536e-06	0.925656	0.559953	0.10867	0.299602
ENSG00000225882_ENSG00000247498_ENSG00000267764_hsa-miR-196a-1_hsa-miR-642	0.582418	2.3815e-05	0.806192	0.509992	0.744521	-0.0608489
ENSG00000225882_ENSG00000247498_ENSG00000267764_hsa-miR-196a-1_VAT1L	0.612294	5.8e-06	0.865013	0.529976	0.117497	0.290977
ENSG00000225882_ENSG00000247498_ENSG00000267764_hsa-miR-642_VAT1L	0.552541	0.000237302	0.69611	0.529976	0.448797	-0.14103
ENSG00000225882_ENSG00000247498_hsa-miR-148a_hsa-miR-196a-1_hsa-miR-642	0.582418	8.53124e-07	0.94963	0.519984	0.848187	-0.0356231
ENSG00000225882_ENSG00000247498_hsa-miR-148a_hsa-miR-196a-1_VAT1L	0.602335	8.04304e-07	0.942147	0.529976	0.182529	0.247951
ENSG00000225882_ENSG00000247498_hsa-miR-148a_hsa-miR-642_VAT1L	0.582418	1.11454e-05	0.837813	0.529976	0.324665	-0.183283
ENSG00000225882_ENSG00000247498_hsa-miR-196a-1_hsa-miR-642_VAT1L	0.592376	0.000239359	0.702314	0.519984	0.404773	-0.155098
ENSG00000225882_ENSG00000267764_hsa-miR-148a_hsa-miR-196a-1_hsa-miR-642	0.622253	5.22616e-05	0.780961	0.569945	0.317837	0.187653
ENSG00000225882_ENSG00000267764_hsa-miR-148a_hsa-miR-196a-1_VAT1L	0.652129	1.25722e-05	0.850965	0.589929	0.025637	0.418969
ENSG00000225882_ENSG00000267764_hsa-miR-148a_hsa-miR-642_VAT1L	0.612294	0.000184384	0.721375	0.539969	0.869052	0.0309967
ENSG00000225882_ENSG00000267764_hsa-miR-196a-1_hsa-miR-642_VAT1L	0.552541	0.0156044	0.460301	0.519984	0.96837	0.00746641
ENSG00000225882_hsa-miR-148a_hsa-miR-196a-1_hsa-miR-642_VAT1L	0.622253	0.000320581	0.697945	0.519984	0.770045	-0.054774
ENSG00000247498_ENSG00000267764_hsa-miR-148a_hsa-miR-196a-1_hsa-miR-642	0.622253	1.42283e-05	0.853798	0.519984	0.390561	0.15979
ENSG00000247498_ENSG00000267764_hsa-miR-148a_hsa-miR-196a-1_VAT1L	0.602335	2.24646e-05	0.812488	0.559953	0.0348973	0.392896
ENSG00000247498_ENSG00000267764_hsa-miR-148a_hsa-miR-642_VAT1L	0.572459	1.84324e-05	0.827573	0.509992	0.787376	0.049977
ENSG00000247498_ENSG00000267764_hsa-miR-196a-1_hsa-miR-642_VAT1L	0.582418	4.7391e-05	0.773416	0.519984	0.514511	-0.12138
ENSG00000247498_hsa-miR-148a_hsa-miR-196a-1_hsa-miR-642_VAT1L	0.592376	4.92811e-07	0.974817	0.5	0.541268	0.113488
ENSG00000267764_hsa-miR-148a_hsa-miR-196a-1_hsa-miR-642_VAT1L	0.632212	3.17266e-05	0.809216	0.519984	0.919025	-0.019031
CALR_DUOXA1_ENSG00000225882_ENSG00000247498_ENSG00000267764_hsa-miR-148a	0.632212	6.44265e-08	1.05202	0.579937	0.214565	0.232528
CALR_DUOXA1_ENSG00000225882_ENSG00000247498_ENSG00000267764_hsa-miR-196a-1	0.612294	3.3593e-08	1.04698	0.549961	0.283531	0.20069
CALR_DUOXA1_ENSG00000225882_ENSG00000247498_ENSG00000267764_hsa-miR-642	0.602335	1.25005e-06	0.918326	0.509992	0.862227	-0.0323204
CALR_DUOXA1_ENSG00000225882_ENSG00000247498_ENSG00000267764_VAT1L	0.572459	5.395e-06	0.860587	0.539969	0.558345	0.10883
CALR_DUOXA1_ENSG00000225882_ENSG00000247498_hsa-miR-148a_hsa-miR-196a-1	0.632212	8.29233e-09	1.13039	0.569945	0.234897	0.222957
CALR_DUOXA1_ENSG00000225882_ENSG00000247498_hsa-miR-148a_hsa-miR-642	0.612294	1.98555e-06	0.921184	0.559953	0.206368	0.236589
CALR_DUOXA1_ENSG00000225882_ENSG00000247498_hsa-miR-148a_VAT1L	0.622253	5.70942e-08	1.05172	0.589929	0.103034	0.306435
CALR_DUOXA1_ENSG00000225882_ENSG00000247498_hsa-miR-196a-1_hsa-miR-642	0.592376	6.07056e-09	1.1143	0.519984	0.966152	-0.0078078
CALR_DUOXA1_ENSG00000225882_ENSG00000247498_hsa-miR-196a-1_VAT1L	0.622253	6.85575e-09	1.1044	0.519984	0.621311	0.0926104
CALR_DUOXA1_ENSG00000225882_ENSG00000247498_hsa-miR-642_VAT1L	0.572459	6.2395e-06	0.859361	0.509992	0.992341	0.00163883
CALR_DUOXA1_ENSG00000225882_ENSG00000267764_hsa-miR-148a_hsa-miR-196a-1	0.64217	1.36224e-06	0.93521	0.599922	0.0621381	0.350294
CALR_DUOXA1_ENSG00000225882_ENSG00000267764_hsa-miR-148a_hsa-miR-642	0.612294	1.29137e-05	0.837552	0.559953	0.548602	0.112303
CALR_DUOXA1_ENSG00000225882_ENSG00000267764_hsa-miR-148a_VAT1L	0.622253	2.0277e-05	0.82382	0.629898	0.0253717	0.423292
CALR_DUOXA1_ENSG00000225882_ENSG00000267764_hsa-miR-196a-1_hsa-miR-642	0.602335	0.000578464	0.655655	0.539969	0.473308	0.133679
CALR_DUOXA1_ENSG00000225882_ENSG00000267764_hsa-miR-196a-1_VAT1L	0.612294	0.000476256	0.668127	0.609914	0.047386	0.374284
CALR_DUOXA1_ENSG00000225882_ENSG00000267764_hsa-miR-642_VAT1L	0.5625	4.77548e-05	0.775877	0.539969	0.382554	0.162813
CALR_DUOXA1_ENSG00000225882_hsa-miR-148a_hsa-miR-196a-1_hsa-miR-642	0.592376	0.000297027	0.688591	0.549961	0.486659	0.130207
CALR_DUOXA1_ENSG00000225882_hsa-miR-148a_hsa-miR-196a-1_VAT1L	0.632212	8.07634e-07	0.949148	0.619906	0.00302269	0.55873
CALR_DUOXA1_ENSG00000225882_hsa-miR-148a_hsa-miR-642_VAT1L	0.582418	3.43723e-05	0.795218	0.559953	0.288835	0.197808
CALR_DUOXA1_ENSG00000225882_hsa-miR-196a-1_hsa-miR-642_VAT1L	0.582418	0.000832558	0.63365	0.549961	0.630892	0.0897383
CALR_DUOXA1_ENSG00000247498_ENSG00000267764_hsa-miR-148a_hsa-miR-196a-1	0.622253	6.71848e-07	0.957109	0.579937	0.163992	0.261315
CALR_DUOXA1_ENSG00000247498_ENSG00000267764_hsa-miR-148a_hsa-miR-642	0.5625	1.34847e-05	0.84302	0.529976	0.525079	0.118156
CALR_DUOXA1_ENSG00000247498_ENSG00000267764_hsa-miR-148a_VAT1L	0.602335	4.65423e-06	0.883382	0.579937	0.511353	0.122951
CALR_DUOXA1_ENSG00000247498_ENSG00000267764_hsa-miR-196a-1_hsa-miR-642	0.542582	3.7653e-06	0.88616	0.559953	0.493126	0.128417
CALR_DUOXA1_ENSG00000247498_ENSG00000267764_hsa-miR-196a-1_VAT1L	0.612294	7.66184e-07	0.944613	0.539969	0.698274	0.0724131
CALR_DUOXA1_ENSG00000247498_ENSG00000267764_hsa-miR-642_VAT1L	0.5625	2.56753e-05	0.804088	0.509992	0.582862	-0.102413
CALR_DUOXA1_ENSG00000247498_hsa-miR-148a_hsa-miR-196a-1_hsa-miR-642	0.572459	8.5431e-09	1.14077	0.5	0.941985	0.0134149
CALR_DUOXA1_ENSG00000247498_hsa-miR-148a_hsa-miR-196a-1_VAT1L	0.632212	2.0041e-07	1.00853	0.559953	0.399272	0.157177
CALR_DUOXA1_ENSG00000247498_hsa-miR-148a_hsa-miR-642_VAT1L	0.572459	1.94148e-07	1.01567	0.509992	0.885413	0.0266343
CALR_DUOXA1_ENSG00000247498_hsa-miR-196a-1_hsa-miR-642_VAT1L	0.572459	1.29764e-06	0.92209	0.529976	0.992566	-0.00188015
CALR_DUOXA1_ENSG00000267764_hsa-miR-148a_hsa-miR-196a-1_hsa-miR-642	0.592376	6.26408e-07	0.965068	0.559953	0.448097	0.142355
CALR_DUOXA1_ENSG00000267764_hsa-miR-148a_hsa-miR-196a-1_VAT1L	0.64217	1.09055e-05	0.853648	0.609914	0.0337263	0.401042
CALR_DUOXA1_ENSG00000267764_hsa-miR-148a_hsa-miR-642_VAT1L	0.582418	7.16626e-07	0.973027	0.549961	0.44298	0.143118
CALR_DUOXA1_ENSG00000267764_hsa-miR-196a-1_hsa-miR-642_VAT1L	0.572459	0.000499225	0.661561	0.559953	0.339129	0.178336
CALR_DUOXA1_hsa-miR-148a_hsa-miR-196a-1_hsa-miR-642_VAT1L	0.602335	2.58021e-05	0.806022	0.549961	0.939571	0.0139621
CALR_ENSG00000225882_ENSG00000247498_ENSG00000267764_hsa-miR-148a_hsa-miR-196a-1	0.652129	3.68927e-09	1.15761	0.549961	0.439731	0.14528
CALR_ENSG00000225882_ENSG00000247498_ENSG00000267764_hsa-miR-148a_hsa-miR-642	0.612294	2.28215e-06	0.907963	0.539969	0.919098	0.0190507
CALR_ENSG00000225882_ENSG00000247498_ENSG00000267764_hsa-miR-148a_VAT1L	0.612294	1.01269e-05	0.848655	0.569945	0.200822	0.242501
CALR_ENSG00000225882_ENSG00000247498_ENSG00000267764_hsa-miR-196a-1_hsa-miR-642	0.612294	4.8229e-08	1.04276	0.509992	0.531262	-0.116428
CALR_ENSG00000225882_ENSG00000247498_ENSG00000267764_hsa-miR-196a-1_VAT1L	0.632212	2.69457e-07	0.983009	0.529976	0.799465	0.0477818
CALR_ENSG00000225882_ENSG00000247498_ENSG00000267764_hsa-miR-642_VAT1L	0.572459	1.90804e-06	0.905279	0.509992	0.848589	-0.035889
CALR_ENSG00000225882_ENSG00000247498_hsa-miR-148a_hsa-miR-196a-1_hsa-miR-642	0.622253	2.37685e-09	1.16316	0.529976	0.98157	0.0043683
CALR_ENSG00000225882_ENSG00000247498_hsa-miR-148a_hsa-miR-196a-1_VAT1L	0.652129	1.08128e-09	1.19691	0.519984	0.970386	0.00700168
CALR_ENSG00000225882_ENSG00000247498_hsa-miR-148a_hsa-miR-642_VAT1L	0.602335	5.87102e-07	0.966702	0.5	0.870562	0.0304741
CALR_ENSG00000225882_ENSG00000247498_hsa-miR-196a-1_hsa-miR-642_VAT1L	0.582418	3.10713e-06	0.887327	0.509992	0.568995	-0.105895
CALR_ENSG00000225882_ENSG00000267764_hsa-miR-148a_hsa-miR-196a-1_hsa-miR-642	0.632212	4.77335e-06	0.898015	0.539969	0.439984	0.144092
CALR_ENSG00000225882_ENSG00000267764_hsa-miR-148a_hsa-miR-196a-1_VAT1L	0.691964	1.12001e-07	1.05297	0.589929	0.0125364	0.469429
CALR_ENSG00000225882_ENSG00000267764_hsa-miR-148a_hsa-miR-642_VAT1L	0.612294	9.3785e-07	0.943707	0.549961	0.59238	0.09997
CALR_ENSG00000225882_ENSG00000267764_hsa-miR-196a-1_hsa-miR-642_VAT1L	0.592376	0.00017373	0.714916	0.559953	0.612596	0.0948027
CALR_ENSG00000225882_hsa-miR-148a_hsa-miR-196a-1_hsa-miR-642_VAT1L	0.632212	2.60737e-06	0.925897	0.529976	0.688178	0.0746735
CALR_ENSG00000247498_ENSG00000267764_hsa-miR-148a_hsa-miR-196a-1_hsa-miR-642	0.592376	4.01546e-08	1.08469	0.509992	0.520304	-0.11934
CALR_ENSG00000247498_ENSG00000267764_hsa-miR-148a_hsa-miR-196a-1_VAT1L	0.632212	5.7777e-09	1.16614	0.549961	0.532816	0.116369
CALR_ENSG00000247498_ENSG00000267764_hsa-miR-148a_hsa-miR-642_VAT1L	0.592376	3.27709e-08	1.08375	0.519984	0.692181	0.0738261
CALR_ENSG00000247498_ENSG00000267764_hsa-miR-196a-1_hsa-miR-642_VAT1L	0.572459	9.27604e-06	0.849777	0.539969	0.859762	-0.0330188
CALR_ENSG00000247498_hsa-miR-148a_hsa-miR-196a-1_hsa-miR-642_VAT1L	0.602335	1.07706e-08	1.13797	0.5	0.711462	-0.068879
CALR_ENSG00000267764_hsa-miR-148a_hsa-miR-196a-1_hsa-miR-642_VAT1L	0.622253	5.2828e-06	0.89838	0.539969	0.699255	0.0719752
DUOXA1_ENSG00000225882_ENSG00000247498_ENSG00000267764_hsa-miR-148a_hsa-miR-196a-1	0.64217	1.80144e-08	1.07881	0.589929	0.0100361	0.479766
DUOXA1_ENSG00000225882_ENSG00000247498_ENSG00000267764_hsa-miR-148a_hsa-miR-642	0.572459	3.9607e-07	0.962316	0.559953	0.314242	0.188429
DUOXA1_ENSG00000225882_ENSG00000247498_ENSG00000267764_hsa-miR-148a_VAT1L	0.632212	2.07166e-08	1.07842	0.569945	0.09118	0.31499
DUOXA1_ENSG00000225882_ENSG00000247498_ENSG00000267764_hsa-miR-196a-1_hsa-miR-642	0.602335	5.10752e-07	0.962317	0.509992	0.952887	0.0106445
DUOXA1_ENSG00000225882_ENSG00000247498_ENSG00000267764_hsa-miR-196a-1_VAT1L	0.572459	8.56981e-06	0.84041	0.529976	0.0950544	0.309354
DUOXA1_ENSG00000225882_ENSG00000247498_ENSG00000267764_hsa-miR-642_VAT1L	0.572459	1.0406e-05	0.83813	0.5	0.795493	-0.048366
DUOXA1_ENSG00000225882_ENSG00000247498_hsa-miR-148a_hsa-miR-196a-1_hsa-miR-642	0.572459	1.94106e-07	0.987507	0.569945	0.167746	0.258474
DUOXA1_ENSG00000225882_ENSG00000247498_hsa-miR-148a_hsa-miR-196a-1_VAT1L	0.64217	2.12581e-10	1.21252	0.579937	0.0135886	0.461954
DUOXA1_ENSG00000225882_ENSG00000247498_hsa-miR-148a_hsa-miR-642_VAT1L	0.572459	3.12347e-06	0.888368	0.539969	0.73329	0.0629725
DUOXA1_ENSG00000225882_ENSG00000247498_hsa-miR-196a-1_hsa-miR-642_VAT1L	0.582418	0.00018396	0.713662	0.519984	0.807518	0.0451186
DUOXA1_ENSG00000225882_ENSG00000267764_hsa-miR-148a_hsa-miR-196a-1_hsa-miR-642	0.602335	0.000675031	0.6486	0.589929	0.0595068	0.353156
DUOXA1_ENSG00000225882_ENSG00000267764_hsa-miR-148a_hsa-miR-196a-1_VAT1L	0.652129	2.61111e-05	0.821529	0.619906	0.000265573	0.685118
DUOXA1_ENSG00000225882_ENSG00000267764_hsa-miR-148a_hsa-miR-642_VAT1L	0.602335	0.00027451	0.701023	0.559953	0.262334	0.209171
DUOXA1_ENSG00000225882_ENSG00000267764_hsa-miR-196a-1_hsa-miR-642_VAT1L	0.582418	0.00536062	0.531054	0.549961	0.34334	0.176922
DUOXA1_ENSG00000225882_hsa-miR-148a_hsa-miR-196a-1_hsa-miR-642_VAT1L	0.602335	0.00482688	0.539624	0.579937	0.0721406	0.336734
DUOXA1_ENSG00000247498_ENSG00000267764_hsa-miR-148a_hsa-miR-196a-1_hsa-miR-642	0.602335	9.77856e-07	0.94182	0.549961	0.123227	0.28748
DUOXA1_ENSG00000247498_ENSG00000267764_hsa-miR-148a_hsa-miR-196a-1_VAT1L	0.622253	2.97778e-06	0.898753	0.559953	0.0117554	0.468929
DUOXA1_ENSG00000247498_ENSG00000267764_hsa-miR-148a_hsa-miR-642_VAT1L	0.5625	1.92082e-06	0.913285	0.539969	0.803857	0.046117
DUOXA1_ENSG00000247498_ENSG00000267764_hsa-miR-196a-1_hsa-miR-642_VAT1L	0.582418	2.83274e-05	0.796302	0.509992	0.917587	0.0189036
DUOXA1_ENSG00000247498_hsa-miR-148a_hsa-miR-196a-1_hsa-miR-642_VAT1L	0.622253	4.1213e-08	1.05038	0.559953	0.146065	0.270756
DUOXA1_ENSG00000267764_hsa-miR-148a_hsa-miR-196a-1_hsa-miR-642_VAT1L	0.652129	7.31424e-06	0.875621	0.589929	0.0438584	0.377176
ENSG00000225882_ENSG00000247498_ENSG00000267764_hsa-miR-148a_hsa-miR-196a-1_hsa-miR-642	0.612294	4.58965e-07	0.977762	0.539969	0.864605	0.0317426
ENSG00000225882_ENSG00000247498_ENSG00000267764_hsa-miR-148a_hsa-miR-196a-1_VAT1L	0.662088	1.78736e-07	1.00871	0.589929	0.047458	0.371209
ENSG00000225882_ENSG00000247498_ENSG00000267764_hsa-miR-148a_hsa-miR-642_VAT1L	0.582418	2.08785e-05	0.810982	0.5	0.724299	-0.0657434
ENSG00000225882_ENSG00000247498_ENSG00000267764_hsa-miR-196a-1_hsa-miR-642_VAT1L	0.612294	7.46624e-07	0.943738	0.529976	0.329121	-0.181882
ENSG00000225882_ENSG00000247498_hsa-miR-148a_hsa-miR-196a-1_hsa-miR-642_VAT1L	0.602335	2.45326e-05	0.809524	0.5	0.879853	-0.0283301
ENSG00000225882_ENSG00000267764_hsa-miR-148a_hsa-miR-196a-1_hsa-miR-642_VAT1L	0.64217	1.29703e-05	0.846825	0.519984	0.988131	-0.00278366
ENSG00000247498_ENSG00000267764_hsa-miR-148a_hsa-miR-196a-1_hsa-miR-642_VAT1L	0.612294	4.26041e-06	0.884172	0.509992	0.422346	0.149108
CALR_DUOXA1_ENSG00000225882_ENSG00000247498_ENSG00000267764_hsa-miR-148a_hsa-miR-196a-1	0.672047	4.88187e-09	1.13278	0.579937	0.0821772	0.326039
CALR_DUOXA1_ENSG00000225882_ENSG00000247498_ENSG00000267764_hsa-miR-148a_hsa-miR-642	0.602335	8.61513e-08	1.03695	0.559953	0.477112	0.132722
CALR_DUOXA1_ENSG00000225882_ENSG00000247498_ENSG00000267764_hsa-miR-148a_VAT1L	0.612294	2.48299e-07	0.999543	0.559953	0.241004	0.218751
CALR_DUOXA1_ENSG00000225882_ENSG00000247498_ENSG00000267764_hsa-miR-196a-1_hsa-miR-642	0.592376	1.36467e-07	1.00086	0.529976	0.95125	-0.0113077
CALR_DUOXA1_ENSG00000225882_ENSG00000247498_ENSG00000267764_hsa-miR-196a-1_VAT1L	0.612294	1.14846e-07	1.00583	0.529976	0.573647	0.105166
CALR_DUOXA1_ENSG00000225882_ENSG00000247498_ENSG00000267764_hsa-miR-642_VAT1L	0.572459	3.83253e-06	0.87956	0.519984	0.613499	0.0940221
CALR_DUOXA1_ENSG00000225882_ENSG00000247498_hsa-miR-148a_hsa-miR-196a-1_hsa-miR-642	0.602335	5.1561e-09	1.13473	0.569945	0.124217	0.288063
CALR_DUOXA1_ENSG00000225882_ENSG00000247498_hsa-miR-148a_hsa-miR-196a-1_VAT1L	0.652129	2.61832e-08	1.07489	0.559953	0.214868	0.233243
CALR_DUOXA1_ENSG00000225882_ENSG00000247498_hsa-miR-148a_hsa-miR-642_VAT1L	0.602335	8.12015e-08	1.03845	0.539969	0.48826	0.129474
CALR_DUOXA1_ENSG00000225882_ENSG00000247498_hsa-miR-196a-1_hsa-miR-642_VAT1L	0.592376	8.93222e-07	0.932481	0.529976	0.990226	0.00217384
CALR_DUOXA1_ENSG00000225882_ENSG00000267764_hsa-miR-148a_hsa-miR-196a-1_hsa-miR-642	0.612294	0.000187922	0.713026	0.559953	0.215217	0.231822
CALR_DUOXA1_ENSG00000225882_ENSG00000267764_hsa-miR-148a_hsa-miR-196a-1_VAT1L	0.632212	1.9145e-06	0.914816	0.629898	0.0070112	0.509898
CALR_DUOXA1_ENSG00000225882_ENSG00000267764_hsa-miR-148a_hsa-miR-642_VAT1L	0.592376	4.43299e-05	0.783491	0.569945	0.117656	0.292355
CALR_DUOXA1_ENSG00000225882_ENSG00000267764_hsa-miR-196a-1_hsa-miR-642_VAT1L	0.582418	0.00191184	0.588531	0.559953	0.41891	0.150927
CALR_DUOXA1_ENSG00000225882_hsa-miR-148a_hsa-miR-196a-1_hsa-miR-642_VAT1L	0.602335	4.76719e-06	0.873817	0.569945	0.48275	0.131248
CALR_DUOXA1_ENSG00000247498_ENSG00000267764_hsa-miR-148a_hsa-miR-196a-1_hsa-miR-642	0.5625	1.13297e-07	1.05306	0.539969	0.571661	0.105675
CALR_DUOXA1_ENSG00000247498_ENSG00000267764_hsa-miR-148a_hsa-miR-196a-1_VAT1L	0.632212	3.08309e-07	0.99417	0.569945	0.319073	0.186997
CALR_DUOXA1_ENSG00000247498_ENSG00000267764_hsa-miR-148a_hsa-miR-642_VAT1L	0.572459	4.33042e-07	0.98606	0.539969	0.83219	0.0393509
CALR_DUOXA1_ENSG00000247498_ENSG00000267764_hsa-miR-196a-1_hsa-miR-642_VAT1L	0.582418	9.83704e-06	0.839177	0.539969	0.702003	0.071089
CALR_DUOXA1_ENSG00000247498_hsa-miR-148a_hsa-miR-196a-1_hsa-miR-642_VAT1L	0.592376	2.70252e-09	1.18505	0.529976	0.964922	-0.0084796
CALR_DUOXA1_ENSG00000267764_hsa-miR-148a_hsa-miR-196a-1_hsa-miR-642_VAT1L	0.612294	2.64084e-06	0.899754	0.579937	0.365435	0.169762
CALR_ENSG00000225882_ENSG00000247498_ENSG00000267764_hsa-miR-148a_hsa-miR-196a-1_hsa-miR-642	0.632212	4.72906e-10	1.21655	0.519984	0.770944	-0.0540807
CALR_ENSG00000225882_ENSG00000247498_ENSG00000267764_hsa-miR-148a_hsa-miR-196a-1_VAT1L	0.662088	5.55931e-09	1.13006	0.529976	0.668542	0.0798699
CALR_ENSG00000225882_ENSG00000247498_ENSG00000267764_hsa-miR-148a_hsa-miR-642_VAT1L	0.592376	1.75323e-06	0.918934	0.519984	0.925968	0.0173633
CALR_ENSG00000225882_ENSG00000247498_ENSG00000267764_hsa-miR-196a-1_hsa-miR-642_VAT1L	0.612294	5.73378e-09	1.1316	0.529976	0.64532	-0.0858038
CALR_ENSG00000225882_ENSG00000247498_hsa-miR-148a_hsa-miR-196a-1_hsa-miR-642_VAT1L	0.632212	2.03886e-08	1.10463	0.529976	0.923984	-0.0178096
CALR_ENSG00000225882_ENSG00000267764_hsa-miR-148a_hsa-miR-196a-1_hsa-miR-642_VAT1L	0.622253	5.33416e-05	0.781848	0.549961	0.507397	0.123758
CALR_ENSG00000247498_ENSG00000267764_hsa-miR-148a_hsa-miR-196a-1_hsa-miR-642_VAT1L	0.602335	6.2664e-09	1.14806	0.529976	0.746787	-0.0603934
DUOXA1_ENSG00000225882_ENSG00000247498_ENSG00000267764_hsa-miR-148a_hsa-miR-196a-1_hsa-miR-642	0.612294	8.67332e-08	1.0222	0.569945	0.176976	0.25299
DUOXA1_ENSG00000225882_ENSG00000247498_ENSG00000267764_hsa-miR-148a_hsa-miR-196a-1_VAT1L	0.632212	5.1579e-09	1.1195	0.589929	0.0116398	0.472954
DUOXA1_ENSG00000225882_ENSG00000247498_ENSG00000267764_hsa-miR-148a_hsa-miR-642_VAT1L	0.572459	2.28886e-06	0.90211	0.529976	0.841092	-0.0374987
DUOXA1_ENSG00000225882_ENSG00000247498_ENSG00000267764_hsa-miR-196a-1_hsa-miR-642_VAT1L	0.592376	2.63171e-05	0.804109	0.519984	0.996906	0.00052247
DUOXA1_ENSG00000225882_ENSG00000247498_hsa-miR-148a_hsa-miR-196a-1_hsa-miR-642_VAT1L	0.602335	1.32417e-06	0.923245	0.569945	0.209621	0.233909
DUOXA1_ENSG00000225882_ENSG00000267764_hsa-miR-148a_hsa-miR-196a-1_hsa-miR-642_VAT1L	0.622253	4.18164e-05	0.789006	0.599922	0.0329577	0.399929
DUOXA1_ENSG00000247498_ENSG00000267764_hsa-miR-148a_hsa-miR-196a-1_hsa-miR-642_VAT1L	0.612294	2.98762e-07	0.984193	0.539969	0.435544	0.145111
ENSG00000225882_ENSG00000247498_ENSG00000267764_hsa-miR-148a_hsa-miR-196a-1_hsa-miR-642_VAT1L	0.602335	8.38818e-07	0.942135	0.519984	0.936266	0.0149034
CALR_DUOXA1_ENSG00000225882_ENSG00000247498_ENSG00000267764_hsa-miR-148a_hsa-miR-196a-1_hsa-miR-642	0.612294	1.73569e-07	0.997333	0.559953	0.269532	0.206883
CALR_DUOXA1_ENSG00000225882_ENSG00000247498_ENSG00000267764_hsa-miR-148a_hsa-miR-196a-1_VAT1L	0.652129	2.30688e-08	1.07848	0.569945	0.275074	0.205797
CALR_DUOXA1_ENSG00000225882_ENSG00000247498_ENSG00000267764_hsa-miR-148a_hsa-miR-642_VAT1L	0.592376	1.09978e-07	1.0233	0.569945	0.565091	0.107602
CALR_DUOXA1_ENSG00000225882_ENSG00000247498_ENSG00000267764_hsa-miR-196a-1_hsa-miR-642_VAT1L	0.602335	3.75465e-08	1.05211	0.539969	0.746503	0.0600758
CALR_DUOXA1_ENSG00000225882_ENSG00000247498_hsa-miR-148a_hsa-miR-196a-1_hsa-miR-642_VAT1L	0.602335	1.21156e-06	0.927664	0.559953	0.596418	0.0987017
CALR_DUOXA1_ENSG00000225882_ENSG00000267764_hsa-miR-148a_hsa-miR-196a-1_hsa-miR-642_VAT1L	0.602335	1.0374e-05	0.843095	0.589929	0.297284	0.195531
CALR_DUOXA1_ENSG00000247498_ENSG00000267764_hsa-miR-148a_hsa-miR-196a-1_hsa-miR-642_VAT1L	0.602335	6.21384e-08	1.04617	0.549961	0.621006	0.0920248
CALR_ENSG00000225882_ENSG00000247498_ENSG00000267764_hsa-miR-148a_hsa-miR-196a-1_hsa-miR-642_VAT1L	0.632212	3.00815e-10	1.24786	0.559953	0.791525	0.0494422
DUOXA1_ENSG00000225882_ENSG00000247498_ENSG00000267764_hsa-miR-148a_hsa-miR-196a-1_hsa-miR-642_VAT1L	0.602335	6.48578e-08	1.03622	0.539969	0.830153	0.0394331
CALR_DUOXA1_ENSG00000225882_ENSG00000247498_ENSG00000267764_hsa-miR-148a_hsa-miR-196a-1_hsa-miR-642_VAT1L	0.622253	2.13067e-07	0.994939	0.569945	0.66766	0.0800803
