# Supplementary material for: Protein-coding genes, long non-coding RNAs combined with microRNAs as a novel clinical multi-dimension transcriptome signature to predict prognosis in ovarian cancer
Source: Oncotarget. 2017 Aug 24;8(42):72847–59. doi: 10.18632/oncotarget.20457 (PMC5641173; doi:10.18632/oncotarget.20457)
Supplement: Supplementary file 3 [file oncotarget-08-72847-s003.xls]

## Sheet: 2016-10-02-COX-OV_Train_XD
Supplementary table S2. PCGs,lncRNAs and microRNAs of Univariate Cox regression analysis(P <0.05) in the training set (n=203)
PCGs,lncRNAs and microRNAs	coefficient	P	HR	right	left
TSPAN6	-0.226561	0.128271	0.797271	0.595403	1.06758
TNMD	0.0351017	0.955318	1.03573	0.303379	3.53593
DPM1	-0.0881211	0.640319	0.91565	0.6327	1.32514
SCYL3	-0.418649	0.132551	0.657935	0.381297	1.13528
C1orf112	-0.378152	0.105283	0.685126	0.433559	1.08266
FGR	0.0574324	0.660194	1.05911	0.819874	1.36816
CFH	0.0319105	0.680296	1.03243	0.887034	1.20165
FUCA2	0.182271	0.309252	1.19994	0.844446	1.70509
GCLC	-0.21704	0.351428	0.804898	0.509893	1.27058
NFYA	-0.444867	0.0136622	0.64091	0.45003	0.912751
NIPAL3	0.0604964	0.717998	1.06236	0.765037	1.47525
LAS1L	0.206665	0.355847	1.22957	0.792917	1.90669
ENPP4	-0.0655132	0.67718	0.936587	0.688016	1.27496
SEMA3F	-0.0156702	0.876292	0.984452	0.808185	1.19916
CFTR	0.0571805	0.449214	1.05885	0.913091	1.22787
ANKIB1	-0.0457428	0.846478	0.955288	0.601218	1.51788
CYP51A1	0.0502324	0.771284	1.05152	0.749424	1.47538
KRIT1	0.00772998	0.974283	1.00776	0.629876	1.61235
RAD52	0.0650752	0.700019	1.06724	0.766472	1.48603
BAD	0.390881	0.026345	1.47828	1.04703	2.08717
LAP3	0.0287849	0.79522	1.0292	0.828125	1.27911
HS3ST1	-0.0878824	0.45682	0.915869	0.726609	1.15442
WNT16	0.245924	0.656051	1.2788	0.433301	3.77414
HECW1	0.31879	0.507887	1.37546	0.535339	3.53402
MAD1L1	0.195861	0.271929	1.21636	0.857653	1.72509
LASP1	-0.0790368	0.65258	0.924006	0.654986	1.30352
SNX11	0.0615801	0.761307	1.06352	0.714802	1.58235
TMEM176A	-0.0707458	0.237961	0.931699	0.828413	1.04786
M6PR	-0.0361397	0.798785	0.964506	0.730518	1.27344
KLHL13	0.0513681	0.733377	1.05271	0.783335	1.41472
CYP26B1	0.0499066	0.739904	1.05117	0.782913	1.41135
ICA1	0.118873	0.401631	1.12623	0.853067	1.48686
DBNDD1	0.0830255	0.410805	1.08657	0.891523	1.32429
ALS2	-0.18	0.436038	0.83527	0.531029	1.31382
CASP10	-0.03517	0.775774	0.965441	0.757918	1.22979
CFLAR	-0.0610647	0.760724	0.940762	0.635032	1.39368
TFPI	0.0415988	0.810027	1.04248	0.742624	1.4634
RBM5	-0.0234467	0.87784	0.976826	0.724393	1.31723
MTMR7	0.0725532	0.754345	1.07525	0.682571	1.69383
SLC7A2	-0.0146803	0.832945	0.985427	0.859768	1.12945
ARF5	-0.015193	0.926999	0.984922	0.711625	1.36318
SARM1	0.210451	0.154261	1.23424	0.923967	1.64869
POLDIP2	0.436838	0.0679296	1.54781	0.968329	2.47406
PLXND1	-0.173915	0.105151	0.840368	0.680942	1.03712
AK2	0.0145812	0.929779	1.01469	0.73365	1.40338
CD38	-0.127411	0.306728	0.880372	0.689541	1.12402
FKBP4	0.0611051	0.695519	1.06301	0.782782	1.44356
KDM1A	-0.024	0.884977	0.976286	0.705277	1.35143
RBM6	-0.0964382	0.512657	0.908066	0.680355	1.21199
CAMKK1	0.199083	0.274117	1.22028	0.8541	1.74346
RECQL	-0.0141038	0.92075	0.985995	0.746803	1.3018
HSPB6	-0.0490362	0.449212	0.952147	0.838583	1.08109
ARHGAP33	0.0133003	0.901445	1.01339	0.821023	1.25083
NDUFAB1	0.0257894	0.860127	1.02612	0.770235	1.36703
PDK4	0.166819	0.20149	1.18154	0.914704	1.52622
SLC22A16	0.500588	0.0636179	1.64969	0.97203	2.79979
ZMYND10	0.099126	0.173599	1.10421	0.957286	1.27367
ABCB5	-0.249625	0.863894	0.779093	0.04488	13.5246
ARX	0.0693583	0.563992	1.07182	0.846817	1.35661
SLC25A13	-0.0613236	0.743979	0.940519	0.650935	1.35893
ST7	-0.120232	0.526183	0.886714	0.611394	1.28602
CDC27	-0.249961	0.203494	0.778831	0.529821	1.14487
SLC4A1	1.66454	0.22027	5.28326	0.369016	75.6415
CALCR	0.489552	0.552083	1.63158	0.324967	8.19181
HCCS	0.0129473	0.939254	1.01303	0.72612	1.41331
DVL2	-0.0189623	0.923422	0.981216	0.666574	1.44438
PRSS22	-0.0294771	0.712419	0.970953	0.830098	1.13571
UPF1	-0.0438295	0.763081	0.957117	0.719779	1.27271
SKAP2	-0.0130955	0.905267	0.98699	0.795518	1.22455
SLC25A5	0.099674	0.443956	1.10481	0.855971	1.42599
CCDC109B	0.00899641	0.920779	1.00904	0.8451	1.20478
HOXA11	0.0797356	0.797779	1.083	0.588489	1.99306
POLR2J	0.0917931	0.523487	1.09614	0.826787	1.45324
DHX33	0.0941626	0.583981	1.09874	0.784369	1.53911
MEOX1	-0.071736	0.244828	0.930777	0.824787	1.05039
THSD7A	-0.207932	0.38441	0.812262	0.508405	1.29772
LIG3	-0.0400093	0.843128	0.960781	0.646447	1.42796
RPAP3	-0.280033	0.197224	0.755759	0.49378	1.15673
ACSM3	-0.0755855	0.453656	0.9272	0.760874	1.12989
CIAPIN1	-0.036194	0.872723	0.964453	0.619399	1.50173
SPPL2B	0.129837	0.514288	1.13864	0.770775	1.68208
COPZ2	-0.0348981	0.700131	0.965704	0.808567	1.15338
PRKAR2B	0.0179199	0.8847	1.01808	0.799091	1.29709
MSL3	-0.0110904	0.954178	0.988971	0.677478	1.44368
CREBBP	0.0861554	0.559572	1.08998	0.816074	1.45581
TSPOAP1	0.0893321	0.51278	1.09344	0.836796	1.42881
MPO	-0.20886	0.684281	0.811509	0.296541	2.22076
PON1	-0.0802404	0.421983	0.922894	0.758741	1.12256
WDR54	0.276109	0.0157441	1.31799	1.05338	1.64907
CROT	-0.244288	0.244557	0.783262	0.519058	1.18195
ABCB4	-0.298197	0.718316	0.742155	0.14683	3.75125
RHBDD2	0.0505354	0.756424	1.05183	0.764306	1.44753
SOX8	-0.452937	0.507263	0.635758	0.166677	2.42499
IBTK	-0.542453	0.00186903	0.58132	0.41301	0.81822
ZNF195	-0.199548	0.280782	0.819101	0.569973	1.17712
MYCBP2	0.0567053	0.772463	1.05834	0.72061	1.55437
FBXL3	-0.00211668	0.990881	0.997886	0.694134	1.43456
ITGAL	0.0572372	0.622637	1.05891	0.843055	1.33002
PDK2	0.119646	0.420966	1.1271	0.842188	1.50839
ITGA3	0.0855192	0.437118	1.08928	0.877936	1.35151
ZFX	-0.249418	0.188131	0.779254	0.537488	1.12977
LAMP2	-0.00542824	0.973795	0.994586	0.719419	1.375
ITGA2B	0.147721	0.534963	1.15919	0.726932	1.84848
GDE1	-0.24533	0.202532	0.782446	0.536524	1.14109
C19orf60	0.103687	0.543786	1.10925	0.793694	1.55027
CRLF1	-0.012776	0.872097	0.987305	0.845091	1.15345
OSBPL7	-0.109729	0.571633	0.896077	0.612665	1.31059
TMEM98	-0.172915	0.0931211	0.841209	0.687464	1.02934
YBX2	0.0158016	0.858488	1.01593	0.853937	1.20865
MAP3K14	0.163203	0.385974	1.17728	0.814026	1.70262
ABCC8	-0.567411	0.196106	0.566992	0.239863	1.34026
TMEM132A	-0.102575	0.274891	0.90251	0.750735	1.08497
AP2B1	0.185739	0.276668	1.20411	0.861648	1.68268
ZNF263	0.0251286	0.913643	1.02545	0.65114	1.61492
CX3CL1	0.0487655	0.610993	1.04997	0.870108	1.26702
SPATA20	0.275663	0.134606	1.3174	0.9181	1.89037
CACNA1G	0.290128	0.242595	1.3366	0.821599	2.17442
TNFRSF12A	-0.0164355	0.888365	0.983699	0.781987	1.23744
DLX6	-0.0213434	0.832732	0.978883	0.802989	1.19331
MAP3K9	0.112085	0.593622	1.11861	0.741101	1.68841
RALA	-0.325741	0.0945994	0.721992	0.49279	1.0578
BAIAP2L1	0.149176	0.421757	1.16088	0.806733	1.67049
ETV1	-0.0103703	0.933446	0.989683	0.77588	1.2624
AGK	-0.33997	0.217952	0.711792	0.414441	1.22248
ALDH3B1	0.121896	0.203488	1.12964	0.936154	1.36311
TTC22	0.0624613	0.648756	1.06445	0.813583	1.39268
PHTF2	-0.431115	0.0663841	0.649784	0.410088	1.02958
CCL26	-0.649014	0.0165851	0.522561	0.307289	0.888641
FARP2	0.156014	0.454499	1.16884	0.776607	1.75918
USH1C	-0.179491	0.462519	0.835696	0.517722	1.34896
GGCT	-0.167364	0.286604	0.845892	0.621762	1.15081
DBF4	-0.409996	0.0405563	0.663653	0.448269	0.982523
TBXA2R	-0.270448	0.261868	0.763038	0.47574	1.22383
IFRD1	-0.221179	0.2216	0.801573	0.562229	1.14281
LGALS14	0.0641411	0.733168	1.06624	0.737407	1.54172
COX10	-0.00978951	0.96545	0.990258	0.635873	1.54215
GTF2IRD1	-0.0706726	0.645529	0.931767	0.689488	1.25918
PAF1	0.0385871	0.782261	1.03934	0.790523	1.36648
VPS41	-0.392735	0.0346588	0.675208	0.469005	0.97207
ARHGAP44	0.0835515	0.515827	1.08714	0.844961	1.39873
ELAC2	-0.020878	0.916027	0.979338	0.664336	1.4437
SCIN	0.244565	0.421661	1.27707	0.703304	2.31891
ARSD	-0.0113503	0.9224	0.988714	0.786846	1.24237
PNPLA4	0.00325653	0.978166	1.00326	0.794568	1.26677
MYH13	0.718058	0.735922	2.05045	0.0315903	133.089
ADIPOR2	0.1898	0.321875	1.20901	0.830501	1.76002
CDKL3	-0.0249771	0.925824	0.975332	0.576487	1.65012
UPP2	0.0302569	0.955132	1.03072	0.359241	2.9573
PRSS21	0.0168508	0.74363	1.01699	0.919308	1.12506
MARK4	0.118428	0.558071	1.12573	0.757396	1.67318
PROM1	-0.0136422	0.836941	0.98645	0.866269	1.12331
CCDC124	-0.024621	0.887475	0.97568	0.693743	1.37219
CEACAM21	0.216593	0.456446	1.24184	0.702264	2.19599
PAFAH1B1	0.0367225	0.856563	1.03741	0.696648	1.54484
NOS2	0.704192	0.0805829	2.02221	0.917869	4.45526
DNAH9	0.338421	0.245497	1.40273	0.792379	2.48322
KIAA0100	0.15741	0.267195	1.17048	0.886346	1.54569
SLC13A2	-0.0818955	0.391094	0.921368	0.764103	1.111
GAS7	0.160705	0.220715	1.17434	0.908013	1.51878
TRAPPC6A	0.13369	0.308171	1.14304	0.883879	1.47819
MATK	0.207678	0.108324	1.23082	0.955225	1.58592
CD79B	-0.120732	0.41551	0.886272	0.662757	1.18517
SCN4A	-1.12038	0.217982	0.326156	0.0548641	1.93893
ST7L	-0.103638	0.629153	0.901552	0.591994	1.37298
TKTL1	0.0387531	0.471997	1.03951	0.935334	1.1553
PAX6	0.00426703	0.975189	1.00428	0.767485	1.31412
RPUSD1	0.256105	0.102258	1.29189	0.950194	1.75646
RHBDF1	0.091089	0.50708	1.09537	0.836918	1.43363
LUC7L	-0.119481	0.433064	0.887381	0.658236	1.1963
CACNA2D2	-0.133225	0.191746	0.875268	0.716592	1.06908
BAIAP3	0.289666	0.0117747	1.33598	1.06638	1.67374
PIGQ	0.109265	0.471574	1.11546	0.828444	1.50191
TEAD3	-0.126703	0.405378	0.880996	0.653665	1.18739
SELE	-0.601619	0.205956	0.547924	0.215687	1.39193
DNAJC11	0.0130986	0.94323	1.01318	0.706508	1.45298
FMO3	0.0836422	0.407298	1.08724	0.892088	1.32508
MYLIP	-0.289762	0.0593277	0.748442	0.553814	1.01147
NOX1	-0.0434847	0.950904	0.957447	0.239859	3.82186
E2F2	0.0141439	0.931497	1.01424	0.734661	1.40023
PSMB1	0.198644	0.242913	1.21975	0.873921	1.70242
SYN1	-0.0225437	0.857317	0.977709	0.764678	1.25009
JARID2	-0.267422	0.0754222	0.76535	0.569936	1.02777
CDKL5	-0.166649	0.627098	0.846497	0.432153	1.65811
CAMK1G	-0.348455	0.0416146	0.705778	0.50476	0.986851
CDK11A	-0.154815	0.25373	0.856574	0.656606	1.11744
NADK	-0.0388797	0.811826	0.961866	0.698399	1.32472
DLEC1	0.236743	0.147215	1.26712	0.919996	1.74521
CYTH3	0.162943	0.3369	1.17697	0.843986	1.64133
ADAM22	-0.307549	0.463083	0.735247	0.323347	1.67185
SYPL1	0.0901012	0.597189	1.09429	0.783428	1.52849
CYB561	0.0191679	0.910501	1.01935	0.729751	1.42388
SPAG9	-0.137599	0.489924	0.871448	0.589659	1.2879
CELSR3	0.0503963	0.792191	1.05169	0.722882	1.53005
AASS	0.0463912	0.810285	1.04748	0.717222	1.52982
PLEKHG6	-0.00388146	0.968838	0.996126	0.819863	1.21028
SS18L2	0.111723	0.501627	1.1182	0.807218	1.549
MPND	0.212767	0.264125	1.2371	0.851573	1.79715
MGST1	0.0125225	0.837942	1.0126	0.898095	1.14171
CRY1	0.101989	0.577726	1.10737	0.773309	1.58574
PGLYRP1	-0.852407	0.37445	0.426387	0.0649945	2.79726
NFIX	0.0496987	0.61298	1.05095	0.866864	1.27414
ST3GAL1	0.10869	0.274956	1.11482	0.91719	1.35503
MMP25	0.0686002	0.786485	1.07101	0.651966	1.75938
IL32	0.0262645	0.727364	1.02661	0.885688	1.18996
PKD1	0.164978	0.227128	1.17937	0.902359	1.54141
MAPK8IP2	0.032011	0.760598	1.03253	0.84038	1.26861
MED24	0.126371	0.287345	1.1347	0.899046	1.43213
RHOBTB2	0.0265154	0.874896	1.02687	0.73818	1.42846
HEATR5B	-0.0387247	0.846298	0.962015	0.650331	1.42308
SEC62	-0.264313	0.133355	0.767733	0.543652	1.08417
RPS20	0.0292654	0.763527	1.0297	0.85096	1.24598
CSDE1	-0.163829	0.381258	0.848887	0.588279	1.22495
UBE3C	-0.0655702	0.714327	0.936533	0.659248	1.33045
REV3L	0.200704	0.31431	1.22226	0.826763	1.80696
MASP2	-0.136994	0.693598	0.871975	0.441085	1.7238
IYD	1.99921	0.231114	7.38319	0.280008	194.678
FAM76A	0.00985034	0.960867	1.0099	0.681381	1.49681
TRAF3IP3	0.0812512	0.723521	1.08464	0.691485	1.70134
POMT2	0.059441	0.734902	1.06124	0.752303	1.49705
VTA1	0.294203	0.125531	1.34206	0.921094	1.95541
MLXIPL	0.0646664	0.456009	1.0668	0.9	1.26452
BAZ1B	-0.129797	0.503218	0.878274	0.600608	1.28431
RANBP9	-0.432442	0.0270427	0.648923	0.442285	0.952103
ETV7	0.0106404	0.919114	1.0107	0.823062	1.24111
METTL13	0.0289596	0.888021	1.02938	0.687882	1.54042
DYRK4	0.0676578	0.629286	1.07	0.812985	1.40826
ZNF207	-0.3457	0.235422	0.707725	0.399815	1.25277
UQCRC1	0.0956625	0.572195	1.10039	0.78955	1.5336
STARD3NL	-0.233383	0.155767	0.79185	0.573707	1.09294
CD9	0.120129	0.317933	1.12764	0.890812	1.42744
HHATL	-0.729749	0.373457	0.48203	0.0966389	2.40434
NCAPD2	-0.00729755	0.958775	0.992729	0.752766	1.30919
IFFO1	-0.00737266	0.96877	0.992654	0.686285	1.43579
GIPR	0.580073	0.0694798	1.78617	0.954821	3.34136
PHF7	0.0835232	0.699844	1.08711	0.710993	1.66219
SEMA3G	-0.168008	0.367045	0.845347	0.586803	1.2178
NISCH	0.0650713	0.629702	1.06724	0.819182	1.3904
STAB1	0.0851234	0.46394	1.08885	0.86703	1.36742
FUZ	0.23342	0.258625	1.26291	0.842342	1.89347
SLC6A13	-0.132794	0.144853	0.875646	0.732486	1.04679
IDS	-0.106653	0.474901	0.898837	0.670852	1.2043
PRSS3	0.0628262	0.694794	1.06484	0.778012	1.45742
ZNF200	-0.233345	0.408679	0.79188	0.45526	1.3774
CD4	0.0291035	0.760484	1.02953	0.853838	1.24138
LRRC23	0.140144	0.27097	1.15044	0.896395	1.47648
BTK	0.0397296	0.793822	1.04053	0.772427	1.40169
HFE	-0.105687	0.551022	0.899706	0.635648	1.27346
SCMH1	0.0276246	0.874826	1.02801	0.729007	1.44965
FYN	0.0934287	0.311318	1.09793	0.916279	1.3156
HIVEP2	0.0869805	0.46258	1.09088	0.864946	1.37582
FMO1	-0.0961936	0.352191	0.908288	0.741675	1.11233
TCEB3	-0.0369289	0.842229	0.963745	0.669941	1.3864
LYPLA2	0.26494	0.112324	1.30335	0.939796	1.80755
CLCN6	0.069178	0.675388	1.07163	0.775227	1.48135
MRC2	0.0040189	0.963572	1.00403	0.844976	1.19302
NME1-NME2	0.0315828	0.81628	1.03209	0.790689	1.34718
SLC6A7	-3.05748	0.549518	0.0470061	2.10671e-06	1048.83
TSPAN9	0.0948037	0.550263	1.09944	0.805535	1.50059
BTBD7	-0.0862995	0.631067	0.917319	0.644992	1.30463
APBA3	0.00686282	0.973671	1.00689	0.669861	1.51348
MKS1	0.0390302	0.830042	1.0398	0.72807	1.485
ABHD5	-0.100594	0.549277	0.9043	0.650619	1.25689
AKAP8L	-0.170917	0.309744	0.842891	0.606099	1.17219
MBTD1	-0.0470513	0.786561	0.954038	0.67867	1.34114
UTP18	-0.122864	0.541073	0.884384	0.596389	1.31145
RNF216	0.00554726	0.976953	1.00556	0.690182	1.46506
TTC19	-0.062011	0.761786	0.939873	0.629424	1.40344
PTBP1	-0.127583	0.527537	0.880221	0.59251	1.30764
DPF1	-0.0805463	0.509563	0.922612	0.726211	1.17213
SYT7	-0.006798	0.942946	0.993225	0.824508	1.19647
LARS2	0.195411	0.279062	1.21581	0.85349	1.73194
PIK3C2A	-0.528439	0.0111551	0.589525	0.391975	0.886635
PLAUR	0.0271668	0.78731	1.02754	0.843511	1.25172
ANLN	-0.159484	0.235251	0.852584	0.655186	1.10945
WIZ	-0.120506	0.479132	0.886472	0.634927	1.23767
RABGAP1	0.101751	0.586545	1.10711	0.767247	1.59752
DCN	-0.00915617	0.873945	0.990886	0.884908	1.10956
QPCTL	0.0295522	0.842171	1.02999	0.77002	1.37774
PPP5C	-0.0201821	0.909869	0.98002	0.691005	1.38992
CEP68	0.0935607	0.666977	1.09808	0.717059	1.68155
MAP4K3	-0.214913	0.240202	0.806612	0.563517	1.15457
ZBTB32	-0.182375	0.750856	0.833289	0.270318	2.56872
TYROBP	0.0436465	0.595033	1.04461	0.88933	1.22701
TMEM159	0.218951	0.0757104	1.24477	0.977594	1.58497
GABRA3	0.0333527	0.770435	1.03392	0.826408	1.29353
BRCA1	-0.267497	0.128234	0.765293	0.542173	1.08023
ERCC1	0.237765	0.199037	1.26841	0.88242	1.82324
CD22	0.0279508	0.68235	1.02835	0.899508	1.17564
SEMA3B	0.0336429	0.738085	1.03422	0.849125	1.25965
MBTPS2	0.196926	0.35598	1.21765	0.801543	1.84978
PRICKLE3	0.0607709	0.684569	1.06266	0.792606	1.42471
LTF	0.0561868	0.279261	1.0578	0.955431	1.17113
EXTL3	-0.0929997	0.49948	0.911194	0.695645	1.19353
ELOVL5	-0.0656827	0.600798	0.936428	0.732192	1.19763
ALOX5	0.11035	0.183252	1.11667	0.949168	1.31373
CALCOCO1	0.0319308	0.83833	1.03245	0.759721	1.40307
UBR7	-0.171845	0.309677	0.84211	0.604482	1.17315
MAP4K5	0.194727	0.365903	1.21498	0.796618	1.85305
EHD3	0.0560588	0.720773	1.05766	0.777756	1.4383
PSMC4	0.0246513	0.858177	1.02496	0.782134	1.34317
MAN2B2	-0.0366643	0.795295	0.964	0.730777	1.27165
SLC7A14	0.491971	0.499357	1.63554	0.392397	6.81703
CLDN11	-0.0187023	0.840001	0.981472	0.818515	1.17687
SLC25A39	-0.0302055	0.861942	0.970246	0.690295	1.36373
MVP	0.13282	0.318093	1.14204	0.87992	1.48225
NUB1	-0.0514734	0.784552	0.949829	0.656725	1.37375
PGM3	-0.453865	0.0105065	0.635169	0.448644	0.899241
RWDD2A	-0.55868	0.00178302	0.571964	0.402859	0.812053
CLK1	-0.113745	0.437635	0.892486	0.669676	1.18943
POLR3B	-0.0256622	0.894176	0.974664	0.667796	1.42255
ANGEL1	0.0704007	0.640819	1.07294	0.798238	1.44217
RNF14	-0.237239	0.202399	0.788803	0.547714	1.13601
DNASE1L1	0.101537	0.57304	1.10687	0.777572	1.57563
DDX11	0.00455193	0.975474	1.00456	0.751528	1.34279
HEBP1	0.180125	0.347465	1.19737	0.822308	1.74349
GPRC5A	0.170877	0.0214098	1.18635	1.02563	1.37225
MAMLD1	-0.183191	0.0931417	0.832609	0.672313	1.03112
CD6	0.0182054	0.894576	1.01837	0.777975	1.33305
TACC3	-0.0860051	0.420866	0.91759	0.744215	1.13135
POLA2	-0.197024	0.259189	0.821171	0.583173	1.1563
ZC3H3	-0.0872574	0.58511	0.916441	0.669971	1.25358
CAPN1	0.194099	0.24322	1.21422	0.876433	1.68218
ACPP	-0.0688558	0.453034	0.933461	0.779808	1.11739
MDH1	0.06109	0.768785	1.06299	0.707358	1.59743
SLC30A9	-0.29152	0.101172	0.747127	0.527247	1.0587
MTMR11	-0.0091598	0.950372	0.990882	0.742593	1.32219
COX15	0.27581	0.232258	1.3176	0.838012	2.07164
CCDC88C	0.0274709	0.827071	1.02785	0.803329	1.31513
YAF2	-0.489577	0.0352571	0.612886	0.388549	0.966748
ZMYND11	-0.00735351	0.964763	0.992673	0.71634	1.3756
WAS	0.0683159	0.53154	1.0707	0.864422	1.32621
DPEP1	-0.0380773	0.666739	0.962639	0.809464	1.1448
BID	0.024371	0.873639	1.02467	0.758832	1.38364
MATR3	-0.241931	0.385607	0.78511	0.454543	1.35608
NPC1L1	0.171627	0.619568	1.18723	0.602943	2.33774
XYLT2	-0.0199323	0.904013	0.980265	0.70901	1.3553
STMN4	-0.213347	0.716999	0.807876	0.254881	2.56066
NUDCD3	-0.0457121	0.817293	0.955317	0.648225	1.40789
ISL1	-0.506316	0.167241	0.602712	0.293807	1.2364
CHDH	-0.075243	0.463404	0.927518	0.758536	1.13415
IL20RA	0.112875	0.219361	1.11949	0.934964	1.34044
GLT8D1	-0.00936308	0.967948	0.990681	0.627467	1.56414
ATP2C1	-0.0746284	0.746385	0.928088	0.590433	1.45884
IGF1	0.00108019	0.990033	1.00108	0.845016	1.18597
SLC38A5	0.111724	0.131739	1.1182	0.967002	1.29305
RALBP1	-0.122321	0.427507	0.884864	0.654115	1.19701
RUFY3	-0.0477742	0.814025	0.953349	0.640297	1.41946
CNTN1	0.0459175	0.69131	1.04699	0.834661	1.31333
SLC11A1	0.10277	0.424228	1.10824	0.861317	1.42594
WWTR1	-0.0857844	0.564087	0.917792	0.685718	1.22841
AGPS	0.0521515	0.796072	1.05354	0.70938	1.56466
CXorf56	0.0699003	0.671158	1.0724	0.77663	1.48081
ATP1A2	0.138876	0.330042	1.14898	0.86886	1.51941
TTC27	0.245563	0.257985	1.27834	0.835336	1.95628
ZNF582	-0.460183	0.0769772	0.631168	0.379012	1.05108
VSIG2	0.0315452	0.581038	1.03205	0.922666	1.1544
PHLDB1	0.0159378	0.908528	1.01607	0.774188	1.33351
MARCO	-0.0148768	0.8673	0.985233	0.82747	1.17308
CYP24A1	0.109401	0.324306	1.11561	0.8975	1.38672
PRDM11	-0.0974075	0.679568	0.907186	0.57143	1.44022
SYT13	-0.108076	0.333053	0.89756	0.721151	1.11712
SNAI2	-0.0752285	0.392665	0.927531	0.780578	1.10215
CD74	0.0859226	0.203249	1.08972	0.954626	1.24394
HGF	0.42614	0.137325	1.53133	0.872856	2.68657
ZRANB1	-0.0454906	0.816356	0.955529	0.65089	1.40275
NCDN	0.161686	0.339632	1.17549	0.843511	1.63813
ZFP64	-0.11094	0.635251	0.894992	0.565903	1.41546
MNAT1	0.220386	0.278585	1.24656	0.836714	1.85715
SAMD4A	0.230053	0.409761	1.25867	0.728374	2.17504
RUNX3	0.0776893	0.29083	1.08079	0.935698	1.24837
MRE11A	0.105371	0.571077	1.11112	0.771661	1.59992
PLEKHB1	-0.0362515	0.667774	0.964398	0.817263	1.13802
SERPINB1	0.00639013	0.950175	1.00641	0.823624	1.22976
CYP3A43	-0.44146	0.74137	0.643097	0.0467424	8.84794
SLC7A9	0.111071	0.661898	1.11747	0.679261	1.83839
SPAST	-0.201577	0.325217	0.817441	0.547076	1.22142
NRXN3	0.104146	0.653988	1.10976	0.703806	1.74988
OSBPL5	0.0290759	0.847583	1.0295	0.76535	1.38483
AQR	-0.0876471	0.665905	0.916084	0.615386	1.36371
CPS1	0.262327	0.0941147	1.29995	0.956191	1.7673
FHL1	-0.0357252	0.674623	0.964905	0.816675	1.14004
NLRP2	0.0306491	0.497102	1.03112	0.943826	1.1265
SLC45A4	0.00123203	0.992483	1.00123	0.774863	1.29373
RNF10	-0.102447	0.614595	0.902626	0.605791	1.34491
ZNF839	-0.188448	0.358022	0.828243	0.554165	1.23788
ZDHHC6	-0.113034	0.555306	0.89312	0.61346	1.30027
GRAMD1B	-0.143112	0.383246	0.866657	0.628257	1.19552
RNH1	0.100217	0.581225	1.10541	0.774235	1.57824
NDUFS1	-0.244707	0.208119	0.782934	0.53487	1.14605
RB1CC1	-0.124236	0.482666	0.883171	0.624322	1.24934
ERP44	-0.0529816	0.766262	0.948397	0.668778	1.34493
ALAS1	-0.149163	0.52745	0.861428	0.542363	1.3682
BIRC3	0.154918	0.0881756	1.16756	0.97711	1.39514
AKAP11	0.177006	0.425275	1.19364	0.772504	1.84435
GLRX2	-0.0687483	0.630184	0.933562	0.705668	1.23505
SNAPC1	0.124275	0.506286	1.13233	0.784895	1.63355
DERA	-0.0216076	0.873373	0.978624	0.750262	1.27649
STRAP	-0.0170418	0.920306	0.983103	0.704057	1.37274
ABCC2	0.713643	0.326018	2.04141	0.491413	8.48038
DEF6	0.0499495	0.752882	1.05122	0.770282	1.43462
PLEKHO1	-0.0239365	0.860834	0.976348	0.74711	1.27592
GCLM	-0.0482939	0.7107	0.952854	0.738241	1.22986
UBR2	-0.606309	0.00990562	0.54536	0.344016	0.864546
EHD2	0.0424695	0.679693	1.04338	0.852881	1.27644
DEPDC1	-0.129459	0.335954	0.878571	0.674918	1.14367
CCDC28A	0.507441	0.00242066	1.66103	1.19666	2.30561
RRAGD	-0.154095	0.167429	0.857191	0.688756	1.06682
HSF2	-0.0914071	0.611923	0.912646	0.64112	1.29917
PHF20	0.309373	0.195769	1.36257	0.852715	2.17728
HSD17B6	0.00918855	0.954462	1.00923	0.736248	1.38343
NR1H3	-0.0369789	0.857129	0.963696	0.644317	1.44139
TYMP	0.09645	0.209619	1.10125	0.947219	1.28034
NCAPH2	0.0778124	0.632683	1.08092	0.785625	1.48721
TOMM34	0.0716408	0.594011	1.07427	0.825486	1.39803
SEC63	-0.234331	0.223895	0.7911	0.542289	1.15407
KPNA6	-0.125285	0.50342	0.882246	0.61124	1.27341
VIM	-0.173539	0.126532	0.840684	0.672906	1.05029
FAS	0.131573	0.278464	1.14062	0.899091	1.44704
RNASET2	0.106343	0.352209	1.1122	0.888964	1.3915
CD44	0.0154259	0.872968	1.01555	0.840576	1.22694
KCNG1	-0.066594	0.43085	0.935575	0.792719	1.10417
AGPAT4	0.107964	0.559358	1.11401	0.775303	1.60068
SLAMF7	-0.0736626	0.388538	0.928985	0.785764	1.09831
BTN3A1	-0.118911	0.346255	0.887887	0.693258	1.13716
MIPEP	0.217705	0.17232	1.24322	0.909428	1.69953
PRKCH	0.198648	0.219195	1.21975	0.888489	1.67452
INSRR	1.00998	0.00298337	2.74553	1.40966	5.34736
IFNGR1	0.266551	0.0722655	1.30545	0.976187	1.74578
B4GALT7	0.0886849	0.626309	1.09274	0.764689	1.56151
SH2D2A	0.15398	0.213729	1.16647	0.915081	1.48691
VRK2	-0.41011	0.0770647	0.663577	0.421155	1.04554
TNFRSF1B	0.0885367	0.402718	1.09257	0.887949	1.34436
VEZT	-0.232237	0.223757	0.792758	0.545324	1.15246
POU2F2	-0.059801	0.71684	0.941952	0.681835	1.3013
BRD9	-0.421307	0.0349397	0.656188	0.4436	0.970656
SNX1	0.461547	0.0288936	1.58653	1.04867	2.40024
TBPL1	0.240802	0.190671	1.27227	0.887043	1.82479
ARNTL2	0.0646939	0.632847	1.06683	0.818136	1.39113
BCLAF1	0.179218	0.453284	1.19628	0.748892	1.91094
SLC39A9	-0.0277999	0.891433	0.972583	0.652467	1.44975
ANK1	-0.226018	0.348002	0.797704	0.497555	1.27892
IBSP	-0.130143	0.189284	0.87797	0.722921	1.06627
TFB1M	0.355541	0.052057	1.42695	0.996839	2.04265
RABEP1	-0.0835509	0.727259	0.919844	0.57518	1.47104
HMGB3	-0.334134	0.0211638	0.715958	0.53889	0.951208
NUP160	-0.159292	0.427168	0.852748	0.575524	1.26351
BAK1	-0.248007	0.0756558	0.780354	0.593551	1.02595
MUSK	0.708566	0.370929	2.03108	0.430165	9.58998
IKZF2	0.0452331	0.851245	1.04627	0.652125	1.67864
GRN	0.020505	0.884608	1.02072	0.773823	1.34638
FAM13B	-0.133147	0.520801	0.875337	0.583004	1.31425
ARHGAP31	-0.085985	0.620573	0.917608	0.652843	1.28975
CENPQ	-0.467579	0.014027	0.626517	0.431437	0.909807
SARS	-0.0144414	0.957873	0.985662	0.576791	1.68437
RANBP3	-0.146621	0.465672	0.863622	0.582441	1.28055
ARID4A	-0.0340766	0.874036	0.966498	0.634215	1.47287
TSSC1	-0.231549	0.227435	0.793304	0.544685	1.1554
PNPLA6	0.162549	0.274989	1.17651	0.878714	1.57522
IFT88	0.26203	0.326528	1.29957	0.769961	2.19345
ALG1	0.3704	0.0478214	1.44831	1.00356	2.09017
ZCCHC8	-0.340976	0.0959302	0.711076	0.47598	1.06229
ABCF2	0.0670695	0.757661	1.06937	0.6984	1.63739
CHPF2	-0.147268	0.359213	0.863063	0.629972	1.1824
LRRC7	0.569243	0.274895	1.76693	0.63598	4.90902
FUT8	-0.19154	0.0898584	0.825687	0.661747	1.03024
UBA6	-0.343205	0.13912	0.709493	0.450231	1.11805
GAB2	-0.083411	0.348504	0.919973	0.772755	1.09524
ATP6V0A1	0.0469255	0.804754	1.04804	0.722433	1.52041
PIAS1	-0.0827906	0.682986	0.920544	0.618708	1.36963
SLC4A7	-0.197273	0.305886	0.820966	0.562762	1.19764
APBA2	-0.0883686	0.519852	0.915423	0.69943	1.19812
MAP2K3	0.355238	0.055329	1.42652	0.991935	2.0515
EFCAB1	0.156254	0.135801	1.16912	0.952122	1.43558
TMSB10	-0.0811384	0.532706	0.922066	0.714594	1.18977
ASTE1	-0.712482	0.00933441	0.490425	0.286601	0.839206
RNF19A	-0.0151467	0.914555	0.984967	0.746895	1.29893
PEX3	0.475689	0.0113228	1.60912	1.11355	2.32524
GABARAPL2	0.0928529	0.543556	1.0973	0.813228	1.4806
MYOC	-0.0693289	0.786462	0.93302	0.565012	1.54072
SH3YL1	-0.12919	0.340967	0.878807	0.673618	1.1465
FAM136A	-0.10911	0.577661	0.896632	0.610682	1.31648
VCL	-0.0994703	0.473414	0.905317	0.689766	1.18823
DEPDC1B	-0.126367	0.25868	0.881292	0.707767	1.09736
DAPK2	-0.0527701	0.692237	0.948598	0.730469	1.23186
NSMAF	-0.208078	0.374508	0.812144	0.513088	1.28551
ADSS	0.016997	0.938384	1.01714	0.661028	1.56511
STAP1	-0.0482531	0.888807	0.952893	0.484478	1.87419
TIMP2	-0.0413102	0.675745	0.959531	0.790664	1.16446
RFC1	-0.0891798	0.664085	0.914681	0.61161	1.36793
TBC1D23	0.0747911	0.625354	1.07766	0.798178	1.455
CUL3	-0.38566	0.101618	0.680002	0.428533	1.07904
MYOM2	0.564161	0.182312	1.75797	0.767259	4.02793
OTC	-0.253165	0.28782	0.77634	0.486758	1.2382
CYP46A1	-1.2685	0.072277	0.281254	0.070528	1.12159
ZZZ3	-0.0561215	0.754105	0.945424	0.665454	1.34318
USP2	0.132813	0.348174	1.14204	0.865315	1.50725
CASR	-0.290623	0.321736	0.747798	0.420855	1.32873
TUBG2	0.0453212	0.80007	1.04636	0.736813	1.48596
RPL26L1	-0.0378957	0.782794	0.962813	0.735417	1.26052
FLT4	-0.0575739	0.676687	0.944052	0.720228	1.23743
NSUN2	-0.219825	0.194062	0.802659	0.576032	1.11845
FBXO42	-0.183206	0.371595	0.832597	0.557057	1.24443
MFAP3	0.0130159	0.932287	1.0131	0.750343	1.36787
MRI1	-0.0254718	0.843033	0.97485	0.757605	1.25439
METTL1	-0.111749	0.574984	0.894269	0.605104	1.32162
HOXC8	0.167527	0.327166	1.18238	0.845712	1.65306
AGA	-0.0293387	0.846156	0.971088	0.722017	1.30608
PI4K2B	-0.226358	0.166304	0.797432	0.578755	1.09874
MAT2B	0.111046	0.468086	1.11745	0.827862	1.50832
TLL1	0.748892	0.00274365	2.11466	1.2954	3.45203
EDC4	0.126609	0.470388	1.13497	0.804802	1.6006
TRIO	-0.22085	0.115771	0.801837	0.608919	1.05587
VCAN	-0.0178824	0.792244	0.982276	0.859893	1.12208
CLEC16A	0.216973	0.167031	1.24231	0.913216	1.69
MSR1	0.062039	0.534177	1.064	0.874973	1.29387
CDH1	0.102028	0.526794	1.10741	0.807406	1.5189
SKIV2L2	0.119653	0.570597	1.12711	0.745404	1.70427
DNAH5	-0.024416	0.948034	0.97588	0.468294	2.03364
ZFYVE16	-0.0994252	0.673053	0.905358	0.570499	1.43676
FAM65A	-0.165645	0.300117	0.847347	0.619423	1.15914
C6	0.0689467	0.749348	1.07138	0.701871	1.63542
RAI14	-0.116834	0.316845	0.889733	0.707792	1.11844
SOX30	0.320288	0.202702	1.37752	0.841562	2.25482
PNKP	0.184425	0.357688	1.20253	0.811747	1.78143
BEST2	-0.102351	0.84669	0.902713	0.319849	2.54773
PHLPP2	0.201708	0.439559	1.22349	0.733616	2.04048
STAU2	0.00745902	0.970296	1.00749	0.680351	1.49192
PQLC2	-0.202028	0.302742	0.817072	0.55641	1.19985
CTNS	0.0834954	0.667037	1.08708	0.743127	1.59023
RTN4R	-0.0134991	0.913726	0.986592	0.772819	1.2595
PHF23	0.0551698	0.81016	1.05672	0.673705	1.65749
INPP4A	-0.0199938	0.905501	0.980205	0.704626	1.36356
RAB27B	-0.0587067	0.769052	0.942983	0.637252	1.39539
PSMA4	-0.268242	0.125427	0.764722	0.542628	1.07772
MYO16	0.798569	0.19147	2.22236	0.670553	7.36538
LSG1	-0.036847	0.81673	0.963824	0.705769	1.31623
PARP3	0.178254	0.203901	1.19513	0.907801	1.5734
TNC	0.0626482	0.435305	1.06465	0.909607	1.24613
THAP3	-0.0629532	0.772026	0.938987	0.613347	1.43752
FAM65C	-0.0403282	0.848908	0.960474	0.634308	1.45436
TDP1	-0.068658	0.730571	0.933646	0.631647	1.38004
AIFM2	0.127785	0.462863	1.13631	0.80786	1.59829
SPATA7	-0.165056	0.45243	0.847847	0.551228	1.30408
MED17	0.147396	0.497921	1.15881	0.756657	1.77471
RETSAT	0.286744	0.0770782	1.33208	0.969328	1.83059
CAPG	0.208592	0.0863891	1.23194	0.970613	1.56363
AP2S1	0.0652861	0.696752	1.06746	0.768698	1.48235
USH2A	0.148725	0.873208	1.16035	0.186773	7.20888
ZPBP	0.333998	0.737006	1.39654	0.198825	9.80926
TG	0.203143	0.549169	1.22525	0.630309	2.38174
ADAM28	-0.00764941	0.930423	0.99238	0.835804	1.17829
BARX2	-0.0103987	0.86389	0.989655	0.878718	1.1146
DCUN1D1	-0.305645	0.109374	0.736648	0.50671	1.07093
ZIC2	0.0159947	0.805714	1.01612	0.894526	1.15425
LCP2	0.0416791	0.675603	1.04256	0.857675	1.2673
TRIT1	-0.0913852	0.640361	0.912666	0.622033	1.33909
ADRB1	-0.345663	0.372329	0.707751	0.331185	1.51248
CUL7	-0.208326	0.158131	0.811942	0.607973	1.08434
CTNNA1	0.0221719	0.925062	1.02242	0.644143	1.62284
PHKA2	-0.134291	0.368621	0.874336	0.652433	1.17171
CNTLN	-0.0604639	0.796543	0.941328	0.594456	1.4906
EPHA3	-0.165704	0.631129	0.847297	0.430796	1.66648
HSPA5	-0.290553	0.144206	0.74785	0.506352	1.10453
DSG2	-0.152049	0.277491	0.858946	0.652812	1.13017
GEMIN8	-0.0564416	0.732337	0.945122	0.68394	1.30604
OFD1	-0.125848	0.487226	0.881749	0.618233	1.25759
GPM6B	-0.172681	0.134166	0.841406	0.671236	1.05472
PREX2	-0.268384	0.163494	0.764614	0.524195	1.1153
WDR37	0.0416406	0.835021	1.04252	0.704523	1.54267
YTHDC2	0.0900584	0.69684	1.09424	0.695579	1.72138
CTPS2	-0.223755	0.213504	0.799511	0.561979	1.13744
ATP6V1H	-0.174506	0.406379	0.839871	0.556301	1.26799
POLR2B	-0.199792	0.317814	0.818901	0.553338	1.21191
ARAP2	-0.278113	0.161304	0.757211	0.513107	1.11744
TPR	-0.123823	0.486177	0.883537	0.62356	1.2519
CP	-0.0656211	0.398186	0.936486	0.804244	1.09047
KIAA0556	0.136879	0.447851	1.14669	0.805267	1.63287
DTNBP1	-0.350946	0.0846617	0.704022	0.472429	1.04914
XK	-0.0365046	0.799596	0.964154	0.72736	1.27804
ANO2	0.0205687	0.890075	1.02078	0.762526	1.3665
C12orf4	-0.101225	0.592571	0.903729	0.623763	1.30935
SCML1	0.0636238	0.667924	1.06569	0.796877	1.42519
WWC3	0.0832673	0.559232	1.08683	0.821852	1.43725
ARHGAP6	0.326139	0.120716	1.38561	0.917788	2.09189
FAM184B	-0.159234	0.604618	0.852797	0.466734	1.55819
MAP4	0.189096	0.221171	1.20816	0.892398	1.63564
GOPC	-0.0189257	0.926169	0.981252	0.657557	1.46429
ROS1	-0.207799	0.315687	0.81237	0.541337	1.2191
USP28	-0.00580956	0.970782	0.994207	0.72856	1.35671
HDAC9	-0.0306245	0.815732	0.96984	0.749618	1.25476
TSPAN17	-0.0138019	0.944303	0.986293	0.669644	1.45267
NOP16	0.0847641	0.562134	1.08846	0.81723	1.44971
CC2D2A	-0.0710271	0.704104	0.931437	0.645599	1.34383
RRM2B	-0.0686462	0.658586	0.933657	0.688571	1.26598
ZNF800	-0.108253	0.607688	0.897401	0.593606	1.35667
TNFRSF17	-0.413032	0.019495	0.661641	0.46786	0.935685
SNX29	0.23535	0.200722	1.26535	0.882352	1.8146
LMO3	-0.110949	0.109684	0.894984	0.781225	1.02531
MRPS10	-0.350117	0.0568325	0.704605	0.491441	1.01023
GUCA1A	0.295013	0.346544	1.34314	0.726694	2.48252
RSF1	-0.140056	0.313391	0.869309	0.662094	1.14138
VPS13D	0.140876	0.417409	1.15128	0.819046	1.61829
CELF2	0.0662638	0.641059	1.06851	0.808717	1.41176
FAM120A	0.254217	0.203543	1.28945	0.871411	1.90804
R3HDM1	-0.229557	0.209918	0.794886	0.555211	1.13802
COL9A2	-0.0143498	0.853956	0.985753	0.846079	1.14848
KITLG	-0.0136199	0.937014	0.986472	0.703685	1.3829
ERCC8	-0.150918	0.583946	0.859918	0.501048	1.47583
ADAMTS6	-0.17572	0.572877	0.838853	0.455408	1.54515
H6PD	0.103079	0.41227	1.10858	0.866469	1.41834
VAMP3	-0.116317	0.545294	0.890193	0.610641	1.29772
PER3	0.0265362	0.835082	1.02689	0.799886	1.31832
UTS2	0.0589544	0.670847	1.06073	0.80821	1.39214
TNFRSF9	-0.157099	0.457239	0.854619	0.564797	1.29316
EPN3	0.232097	0.0158453	1.26124	1.04449	1.52297
LTBP1	0.226657	0.0311413	1.2544	1.02075	1.54153
RCN1	-0.186786	0.19546	0.829621	0.62527	1.10076
ELN	-0.0498256	0.457549	0.951395	0.834201	1.08505
RFC2	-0.141566	0.440697	0.867998	0.605662	1.24396
ARID1B	0.36982	0.0327517	1.44747	1.0308	2.03257
CLPTM1L	-0.389415	0.0278203	0.677453	0.478848	0.95843
NEDD4L	-0.0476141	0.753564	0.953502	0.708312	1.28357
FOXP3	-0.00148616	0.992766	0.998515	0.724145	1.37684
PPP1R3F	0.040127	0.80066	1.04094	0.762345	1.42136
HEXB	0.0102696	0.956516	1.01032	0.698459	1.46143
PTCD2	0.000230074	0.999255	1.00023	0.617051	1.62136
KIAA2022	-0.761009	0.24764	0.467195	0.128585	1.69748
JKAMP	0.0666848	0.737697	1.06896	0.723558	1.57924
DKK3	-0.0772496	0.497096	0.925659	0.740661	1.15686
ARHGEF5	0.0296836	0.893312	1.03013	0.667566	1.5896
NFE2L3	-0.0431883	0.712919	0.957731	0.760905	1.20547
LIMA1	0.12162	0.422285	1.12933	0.839096	1.51994
LETMD1	0.219659	0.167751	1.24565	0.911709	1.70191
SLC4A8	-0.52189	0.0269761	0.593398	0.373685	0.942296
LAMC3	-0.0980734	0.318877	0.906582	0.747578	1.09941
PTGER3	0.220556	0.157265	1.24677	0.918431	1.69249
TNIP3	-0.0809318	0.771477	0.922257	0.534152	1.59235
MAPK9	-0.0816742	0.637104	0.921572	0.656389	1.29389
COL23A1	-0.0313379	0.690929	0.969148	0.830423	1.13105
BCAR1	0.00924991	0.951161	1.00929	0.750701	1.35696
FAM160A2	-0.00723567	0.967033	0.99279	0.704425	1.3992
HERPUD1	-0.0757625	0.612904	0.927036	0.691243	1.24326
HOMER3	-0.215532	0.293053	0.806113	0.539401	1.2047
RAD51	-0.147575	0.368233	0.862797	0.625608	1.18991
POLQ	-0.228994	0.32015	0.795333	0.506386	1.24916
PIK3CB	-0.0743716	0.671649	0.928327	0.658197	1.30932
CYBA	0.0805142	0.474174	1.08384	0.86938	1.35121
THOC3	-0.0743925	0.607278	0.928307	0.699015	1.23281
HEBP2	0.235413	0.07318	1.26543	0.978135	1.63711
MPHOSPH9	-0.351023	0.082719	0.703967	0.473533	1.04654
PLEKHA5	-0.065849	0.698401	0.936272	0.671039	1.30634
PRSS8	0.0113601	0.913132	1.01142	0.824694	1.24044
SIKE1	-0.0673085	0.736588	0.934907	0.631602	1.38386
RRP12	0.159656	0.331658	1.17311	0.84986	1.6193
FNIP2	-0.190536	0.360739	0.826516	0.549286	1.24367
TTC17	-0.260056	0.208014	0.771008	0.514331	1.15578
ALX4	-0.134418	0.638368	0.874225	0.499084	1.53134
FSTL4	-0.0758766	0.694612	0.926931	0.634658	1.3538
FOXN3	0.115882	0.559986	1.12286	0.760493	1.6579
AKR7A2	0.101969	0.550461	1.10735	0.792344	1.54759
MRTO4	-0.0078706	0.966028	0.99216	0.690687	1.42522
NNAT	0.102092	0.608207	1.10749	0.749583	1.63628
USE1	-0.1363	0.320803	0.872581	0.666724	1.142
MCF2L2	-0.958322	0.310807	0.383536	0.0601133	2.44704
NRIP2	0.138839	0.54682	1.14894	0.731405	1.80483
LAMA3	0.0808	0.269972	1.08415	0.939169	1.25152
ANAPC4	-0.301521	0.170447	0.739692	0.480636	1.13838
KCNQ1	0.093181	0.335127	1.09766	0.908189	1.32666
TRAPPC3	-0.0305522	0.871606	0.96991	0.669609	1.40489
THRAP3	-0.0136646	0.946646	0.986428	0.66108	1.4719
PHPT1	0.0456749	0.73571	1.04673	0.802887	1.36464
ENTPD2	0.0845084	0.372948	1.08818	0.903576	1.3105
LY75	0.352287	0.0588734	1.42232	0.986879	2.04988
ARID4B	-0.448879	0.0372206	0.638343	0.418459	0.973768
OPN3	-0.0160583	0.865139	0.98407	0.817605	1.18443
SDCCAG8	-0.0762877	0.671291	0.92655	0.651408	1.31791
PTPRN	0.125071	0.464822	1.13323	0.810338	1.58478
HHAT	-0.0696125	0.69903	0.932755	0.655405	1.32747
KIF1B	-0.0908476	0.53011	0.913157	0.687666	1.21259
FOXC1	-0.0316961	0.632791	0.968801	0.850684	1.10332
TBC1D22A	0.385192	0.0640373	1.4699	0.977778	2.2097
SYNE2	0.0122938	0.923846	1.01237	0.786804	1.3026
PLEKHH1	-0.212497	0.163144	0.808563	0.599809	1.08997
ATP9A	-0.136228	0.267592	0.872644	0.685869	1.11028
CBLN4	0.299536	0.420902	1.34923	0.650584	2.79814
CHRDL2	-0.314982	0.117566	0.729802	0.491921	1.08272
FAM168A	0.00526287	0.968453	1.00528	0.774485	1.30484
RELT	-0.197545	0.28563	0.820743	0.571119	1.17947
GALC	-0.27887	0.14226	0.756638	0.521346	1.09812
NOP58	-0.293916	0.0645254	0.745339	0.545775	1.01788
KCNH2	-0.0272662	0.760485	0.973102	0.816628	1.15956
CUL1	-0.305353	0.195282	0.736863	0.46419	1.16971
FAM114A2	0.166358	0.534559	1.181	0.698627	1.99642
CYFIP2	0.00478994	0.976936	1.0048	0.726197	1.39029
TAB2	0.306035	0.124996	1.35803	0.918563	2.00775
EIF2AK2	0.014796	0.915884	1.01491	0.771229	1.33558
USP36	-0.063018	0.748911	0.938927	0.638326	1.38109
MCOLN3	-0.0737167	0.559615	0.928935	0.725158	1.18998
CCDC85A	-0.148266	0.262341	0.862202	0.665295	1.11739
PUM2	-0.317706	0.102062	0.727816	0.497295	1.0652
MRPL43	0.0414602	0.827611	1.04233	0.717707	1.51379
ITIH4	0.0805483	0.653731	1.08388	0.762324	1.54108
ITIH1	4.46635	0.360587	87.0386	0.00604446	1.25333e+06
HPF1	-0.265134	0.148376	0.767103	0.535431	1.09902
ZFR	-0.503137	0.0306725	0.604631	0.38312	0.954213
ZNF280C	-0.245909	0.383935	0.781994	0.449565	1.36023
NPFFR2	0.28305	0.121811	1.32717	0.927272	1.89953
PHF21B	0.0108559	0.965898	1.01092	0.614578	1.66285
TRAF1	0.0778868	0.673799	1.081	0.75219	1.55355
RC3H2	-0.098435	0.599149	0.906255	0.627832	1.30815
IL17RB	-0.0929249	0.442832	0.911262	0.718742	1.15535
TRAF3IP2	0.337998	0.0348949	1.40214	1.02426	1.91942
GYG2	-0.180005	0.123002	0.835266	0.664476	1.04995
DCBLD2	-0.075427	0.636782	0.927347	0.678073	1.26826
SOAT1	0.130605	0.372073	1.13952	0.855407	1.51799
PKP2	-0.00202876	0.985041	0.997973	0.807263	1.23374
MSH4	-0.0242132	0.969073	0.976078	0.287006	3.31953
F7	-0.55339	0.22478	0.574997	0.235302	1.40509
GDI2	-0.321599	0.0958206	0.724989	0.496552	1.05852
PRDM1	-0.0967392	0.43877	0.907793	0.710617	1.15968
ATG5	-0.0904766	0.628871	0.913496	0.632939	1.31841
TMCC3	0.0391628	0.653818	1.03994	0.876346	1.23407
MTA3	-0.233992	0.239477	0.791368	0.535864	1.1687
USP13	-0.121905	0.4998	0.885232	0.621278	1.26133
ATP11B	-0.144159	0.404852	0.86575	0.61671	1.21536
LAMC2	-0.0979289	0.260946	0.906713	0.764397	1.07553
CDK14	0.035947	0.795018	1.0366	0.79038	1.35953
SEC61A1	-0.362992	0.125936	0.695592	0.436969	1.10728
PPP1R12A	-0.247531	0.194478	0.780726	0.53716	1.13473
RASGRF1	-0.033171	0.913482	0.967373	0.53176	1.75984
CAMK2B	-0.0342834	0.850876	0.966298	0.675908	1.38145
CROCC	0.0458953	0.771416	1.04696	0.768182	1.42692
POLR3E	-0.00108416	0.995856	0.998916	0.663536	1.50381
ATP2B4	-0.0846881	0.424543	0.918799	0.746363	1.13107
ZC3H11A	-0.0319473	0.859443	0.968558	0.680081	1.3794
RIOK2	-0.340674	0.148001	0.711291	0.448325	1.1285
YIPF1	-0.0705172	0.716064	0.931912	0.637306	1.3627
DGKG	0.0397836	0.658813	1.04059	0.872138	1.24157
FLYWCH1	0.265606	0.183791	1.30422	0.881571	1.9295
UNKL	0.272118	0.120414	1.31274	0.931182	1.85065
TBXAS1	0.128212	0.253231	1.13679	0.912352	1.41645
PARP12	0.0688827	0.581822	1.07131	0.838398	1.36893
ALDH18A1	-0.264524	0.242384	0.767571	0.492623	1.19598
TARBP1	-0.284665	0.0905192	0.752266	0.541028	1.04598
MXD1	-0.125751	0.496509	0.881835	0.613726	1.26707
CDK17	-0.0177894	0.934265	0.982368	0.643704	1.49921
DNAJC25	0.316081	0.171023	1.37174	0.872433	2.15681
SLC2A3	-0.0550158	0.556856	0.94647	0.78777	1.13714
PSD	0.122204	0.305027	1.12998	0.894664	1.4272
CTDP1	0.0690737	0.717529	1.07152	0.73701	1.55784
STYK1	-0.0238741	0.883273	0.976409	0.709939	1.3429
WNK1	0.00632596	0.959561	1.00635	0.788045	1.28512
CCAR1	-0.379948	0.0341526	0.683897	0.481186	0.972005
OGFR	0.162142	0.381001	1.17603	0.81823	1.69028
GNA15	0.034541	0.762646	1.03514	0.827272	1.29525
PIGV	0.140341	0.418819	1.15067	0.818824	1.61699
PTPRU	0.097658	0.34283	1.10259	0.901116	1.3491
SNRNP40	-0.0602369	0.740483	0.941541	0.659226	1.34476
RIMBP2	0.024265	0.853608	1.02456	0.791773	1.32579
COL11A1	-0.00501543	0.925011	0.994997	0.896324	1.10453
QSER1	-0.476791	0.0207896	0.620772	0.414359	0.930009
ACAA1	0.199559	0.255008	1.22086	0.865838	1.72146
BCAT1	0.03101	0.566648	1.0315	0.927686	1.14692
HDAC7	0.0115193	0.939082	1.01159	0.75284	1.35926
LZTS1	-0.23093	0.102556	0.793795	0.601597	1.0474
PRDM6	0.387807	0.142586	1.47375	0.877578	2.47491
SPAG4	-0.0395244	0.677557	0.961246	0.797852	1.1581
NCKAP1	-0.375436	0.0435495	0.686989	0.477112	0.989189
MRPS35	-0.00207028	0.989053	0.997932	0.742435	1.34135
GUCY1B3	-0.0051463	0.952384	0.994867	0.840244	1.17794
SFSWAP	-0.000463798	0.998147	0.999536	0.675807	1.47834
TNK2	0.0821302	0.530754	1.0856	0.83974	1.40344
MON2	-0.354443	0.142542	0.701564	0.43684	1.12671
CDH3	-0.00725909	0.92097	0.992767	0.860136	1.14585
GPBP1	-0.105282	0.605383	0.900071	0.603711	1.34191
DGAT2	-0.138968	0.187484	0.870256	0.707785	1.07002
CS	-0.115972	0.585265	0.8905	0.587139	1.3506
LTK	-0.333578	0.0765707	0.716356	0.495216	1.03625
MRPS24	-0.087755	0.582374	0.915985	0.669971	1.25234
ELMO2	-0.0690508	0.744618	0.933279	0.615991	1.414
APPBP2	-0.278342	0.164554	0.757038	0.511279	1.12093
POLD1	0.134324	0.345569	1.14376	0.8652	1.51202
SEZ6	0.00892665	0.952644	1.00897	0.751503	1.35464
EIF4B	0.180479	0.304425	1.19779	0.848779	1.69031
SLC6A16	-0.103673	0.618482	0.90152	0.599479	1.35574
GLTSCR1	0.0871203	0.591538	1.09103	0.79367	1.49979
SPHK2	-0.0388233	0.850996	0.961921	0.641531	1.44232
RPL18	0.160517	0.212771	1.17412	0.912123	1.51137
CA11	0.0436519	0.665732	1.04462	0.856939	1.2734
ISOC2	0.157348	0.222823	1.1704	0.908799	1.50731
U2AF2	-0.116559	0.632531	0.889978	0.551936	1.43506
EPN1	0.243355	0.115681	1.27552	0.94192	1.72727
MED29	0.149242	0.270115	1.16095	0.890475	1.51359
AHRR	-0.0103283	0.977787	0.989725	0.478375	2.04767
ZNF275	-0.111029	0.396489	0.894913	0.692341	1.15675
MTMR1	0.0348034	0.833489	1.03542	0.748511	1.43229
GPC1	0.0301053	0.796552	1.03056	0.819743	1.2956
ADCK1	-0.14814	0.431898	0.862311	0.59597	1.24768
HAGH	-0.106346	0.549394	0.899113	0.634759	1.27356
RNF4	-0.226028	0.149266	0.797696	0.586714	1.08455
CASP8	-0.157989	0.379649	0.85386	0.600226	1.21467
LIMCH1	0.0812128	0.565446	1.0846	0.822241	1.43068
TM7SF3	0.0303586	0.799714	1.03082	0.815331	1.30327
DLX3	0.0463235	0.666106	1.04741	0.848667	1.2927
SPA17	0.0984832	0.3501	1.1035	0.897544	1.35671
TSPAN32	-0.371381	0.157277	0.689781	0.41228	1.15406
WISP2	0.0593871	0.710222	1.06119	0.775786	1.45158
DMRT3	0.0818736	0.748425	1.08532	0.658052	1.79001
ST3GAL6	-0.176465	0.128588	0.838228	0.667608	1.05245
ATP2C2	-0.105254	0.505514	0.900096	0.660288	1.227
NGFR	0.0515855	0.644558	1.05294	0.845715	1.31094
CDON	-0.118064	0.415481	0.888639	0.668819	1.18071
TAF2	-0.26444	0.171224	0.767636	0.525592	1.12115
HIPK2	-0.119965	0.322803	0.886951	0.69923	1.12507
TNPO3	-0.0338152	0.832476	0.96675	0.706706	1.32248
RFXANK	-0.0204706	0.878921	0.979738	0.752883	1.27495
TMEM161A	0.177737	0.219874	1.19451	0.89924	1.58674
LPAR2	-0.340146	0.027203	0.711666	0.526238	0.962432
CTSA	0.106798	0.506458	1.11271	0.811986	1.52481
SUGP2	-0.0166171	0.918301	0.98352	0.71596	1.35107
SLC12A2	0.322791	0.098797	1.38098	0.94132	2.02598
SNX24	0.0623885	0.74709	1.06438	0.728479	1.55515
EYA2	0.00435501	0.941103	1.00436	0.894784	1.12737
CNN2	0.0355272	0.674965	1.03617	0.877637	1.22333
ABCA7	0.138296	0.322316	1.14831	0.873212	1.51009
SNCAIP	0.0700219	0.690916	1.07253	0.759467	1.51465
DDX20	-0.181021	0.511412	0.834418	0.486101	1.43232
BTBD1	-0.0641259	0.727036	0.937887	0.654306	1.34437
FAR2	0.14788	0.265579	1.15937	0.893631	1.50414
BCAS1	-0.0736855	0.669341	0.928964	0.662413	1.30277
CHI3L2	-0.198142	0.0482072	0.820253	0.673867	0.998439
SBNO2	0.0650759	0.592867	1.06724	0.840743	1.35476
PMS1	-0.463628	0.0336326	0.628997	0.410098	0.96474
HMG20B	0.108985	0.58967	1.11515	0.750448	1.65708
CALCRL	-0.469672	0.0188841	0.625207	0.42242	0.925346
TAF11	-0.41732	0.0265637	0.65881	0.455613	0.95263
ANKS1A	-0.0266656	0.864357	0.973687	0.717053	1.32217
AP3D1	-0.0299804	0.856027	0.970465	0.701982	1.34163
ZNF76	-0.282478	0.0952726	0.753913	0.540989	1.05064
SLC9A3R2	0.212277	0.0877651	1.23649	0.969074	1.5777
NTHL1	0.135006	0.288786	1.14454	0.891868	1.46881
UHRF1BP1	-0.341195	0.0524817	0.710921	0.503561	1.00367
GNAI3	-0.212207	0.309887	0.808797	0.53698	1.21821
IPO5	-0.0845898	0.581104	0.918889	0.680408	1.24096
OAT	0.242198	0.0853947	1.27405	0.966807	1.67892
WDR3	-0.00816129	0.964607	0.991872	0.691668	1.42237
PKN2	-0.214452	0.276433	0.806984	0.548459	1.18737
WDR18	0.0683538	0.672181	1.07074	0.780169	1.46954
TRAM2	-0.148557	0.341053	0.861951	0.634844	1.1703
NTN1	0.201033	0.0222406	1.22266	1.02911	1.45263
MCM10	-0.181139	0.20338	0.834319	0.631124	1.10293
DGKA	0.004509	0.975537	1.00452	0.752999	1.34005
ERBB3	0.181446	0.10499	1.19895	0.962786	1.49304
ANKRD44	0.132602	0.783946	1.1418	0.442506	2.94617
KARS	0.119418	0.468082	1.12684	0.816158	1.55579
ADAT1	-0.0437984	0.806311	0.957147	0.674415	1.35841
PDIA5	-0.475618	0.000601246	0.621501	0.473638	0.815524
TBC1D22B	-0.484102	0.0363796	0.61625	0.391603	0.96977
NDUFB4	-0.154313	0.278198	0.857003	0.648412	1.1327
SPEN	0.0723756	0.655418	1.07506	0.78231	1.47736
MYLK	-0.18382	0.0981896	0.832085	0.669192	1.03463
ZC3H15	-0.392769	0.0560861	0.675185	0.451249	1.01025
MAP2K4	-0.139967	0.424538	0.869387	0.616625	1.22576
TMEM206	-0.0230319	0.891327	0.977231	0.702271	1.35985
SNAP91	-0.00829535	0.982156	0.991739	0.479396	2.05164
SLK	0.0761797	0.65802	1.07916	0.770181	1.51208
CYB5R4	-0.166505	0.282527	0.846618	0.624891	1.14702
COL17A1	-0.336081	0.310976	0.714565	0.372983	1.36897
GSTO2	0.0386928	0.725356	1.03945	0.837633	1.2899
SEC61A2	-0.27905	0.0799759	0.756502	0.553534	1.03389
PRKCQ	0.0630715	0.640357	1.0651	0.817486	1.38772
TLE2	0.0828642	0.336576	1.08639	0.91746	1.28643
ASB1	0.0339099	0.881232	1.03449	0.663034	1.61405
FAM107B	-0.0627043	0.626125	0.939221	0.729815	1.20871
ME1	-0.223313	0.0727098	0.799864	0.626756	1.02078
TBC1D1	0.0345006	0.824764	1.0351	0.762701	1.40479
CDK13	-0.337842	0.143215	0.713308	0.453772	1.12129
MTHFD2	-0.0450194	0.719242	0.955979	0.747904	1.22194
SLC9A7	-0.130335	0.381301	0.877801	0.65566	1.17521
FOXJ2	-0.0385035	0.814564	0.962228	0.697496	1.32744
YBX1	-0.127908	0.416161	0.879934	0.64647	1.19771
PDE4A	0.18774	0.160383	1.20652	0.928317	1.5681
PPP2R5A	0.0761993	0.603213	1.07918	0.809672	1.43839
CTNNA2	0.057437	0.628881	1.05912	0.839045	1.33691
ELAVL1	-0.207082	0.426975	0.812953	0.487721	1.35506
TIE1	-0.266091	0.15282	0.766369	0.532119	1.10374
DIP2B	-0.161446	0.338413	0.850912	0.61141	1.18423
SMARCD1	-0.221617	0.215261	0.801222	0.564323	1.13757
KDM4A	-0.0363693	0.824166	0.964284	0.699641	1.32903
NFYC	-0.222957	0.310418	0.800149	0.520084	1.23103
ZMYND12	0.121504	0.275892	1.12919	0.907504	1.40504
SLC9A3	0.0245625	0.839586	1.02487	0.807942	1.30003
NGEF	0.0572057	0.508072	1.05887	0.893864	1.25434
ASPM	-0.187082	0.259998	0.829376	0.598931	1.14849
CD84	0.0334961	0.809904	1.03406	0.78708	1.35855
ELOVL1	0.069881	0.695648	1.07238	0.755609	1.52195
SPI1	0.0383556	0.667854	1.0391	0.87211	1.23807
ZNRD1	-0.0657225	0.639874	0.936391	0.711031	1.23318
MPPED2	0.0644276	0.481724	1.06655	0.891312	1.27624
CLDN18	-0.293588	0.179954	0.745584	0.48543	1.14516
ZBTB11	-0.432195	0.18099	0.649083	0.34458	1.22267
ATXN3	-0.0359403	0.878716	0.964698	0.608014	1.53063
GOLGA5	-0.230241	0.224171	0.794342	0.547991	1.15144
FGFR2	0.0192098	0.87123	1.0194	0.808106	1.28593
LRRC40	-0.0852164	0.712719	0.918314	0.583434	1.44541
ISOC1	-0.119851	0.516723	0.887052	0.617466	1.27434
EML1	-0.460166	0.00828618	0.631179	0.448533	0.888201
TRMT11	0.0817824	0.650538	1.08522	0.761817	1.54591
THUMPD1	-0.214805	0.247835	0.806699	0.560392	1.16126
KIF26A	-0.0603059	0.694434	0.941476	0.696853	1.27197
ATG2B	-0.158233	0.41487	0.853651	0.583566	1.24874
ARFGEF1	0.0763656	0.668296	1.07936	0.761137	1.53062
ZFAT	-0.106858	0.667116	0.898654	0.552226	1.46241
MTFR1	-0.219	0.207237	0.803322	0.571588	1.129
STAG3	0.273977	0.0304092	1.31518	1.02625	1.68546
FECH	0.259939	0.18928	1.29685	0.879707	1.9118
MYO9A	0.265851	0.305345	1.30454	0.78468	2.16881
PFKP	-0.0250325	0.775796	0.975278	0.820942	1.15863
IDI1	-0.136913	0.281217	0.872046	0.679815	1.11864
SP100	0.0923196	0.520976	1.09672	0.827296	1.45387
KLF6	0.0897534	0.388476	1.0939	0.892051	1.34143
NEO1	-0.0452145	0.747668	0.955792	0.725662	1.2589
TRAM1	0.0268859	0.865163	1.02725	0.753186	1.40104
PHKA1	-0.284033	0.17841	0.752742	0.497716	1.13844
TNFRSF1A	0.205658	0.259686	1.22833	0.859024	1.75641
CACNB1	0.064209	0.678204	1.06632	0.787336	1.44415
EVI5	-0.232553	0.297523	0.792507	0.511668	1.22749
STOML1	0.0859928	0.638359	1.0898	0.761388	1.55986
DHX29	0.0206983	0.921853	1.02091	0.675136	1.54379
DNTTIP2	-0.229242	0.303126	0.795136	0.513982	1.23008
TP53BP1	0.167053	0.313485	1.18182	0.854032	1.63541
TRO	0.0454881	0.678627	1.04654	0.843929	1.29779
RRP15	0.172899	0.405949	1.18875	0.790672	1.78723
RHOA	-0.217016	0.342821	0.804917	0.514066	1.26033
DHX8	-0.00862028	0.961707	0.991417	0.69731	1.40957
PRKCZ	-0.0975762	0.556329	0.907033	0.655304	1.25546
IARS2	0.149158	0.379879	1.16086	0.832133	1.61944
SYT1	0.116446	0.558802	1.1235	0.760375	1.66003
NAV3	0.609723	0.0951454	1.83992	0.899104	3.76521
IDH3G	0.0322811	0.838967	1.03281	0.756492	1.41005
ROGDI	0.27851	0.0894539	1.32116	0.957994	1.822
PDZD4	0.0634149	0.638806	1.06547	0.817594	1.38849
ATP2B3	-0.105125	0.754869	0.900212	0.465317	1.74157
ROCK1	-0.229584	0.269236	0.794864	0.528946	1.19447
CBFB	0.089894	0.615303	1.09406	0.770498	1.55349
PDK3	0.0592673	0.68371	1.06106	0.797831	1.41113
HYAL2	-0.18909	0.369472	0.827712	0.547693	1.2509
HDAC4	-0.0427761	0.822957	0.958126	0.658699	1.39366
RASSF1	0.144958	0.479383	1.15599	0.773577	1.72745
FGFR3	-0.118799	0.0896504	0.887987	0.774152	1.01856
IFI35	0.021736	0.818095	1.02197	0.849173	1.22994
HEATR6	-0.202892	0.30286	0.816367	0.554965	1.20089
COASY	0.399574	0.0407497	1.49119	1.01696	2.18657
PLEKHH3	0.142082	0.434582	1.15267	0.807099	1.64621
MEF2A	-0.0252725	0.866398	0.975044	0.726368	1.30886
OTUD5	0.179567	0.304317	1.1967	0.849547	1.68571
TFE3	0.0924945	0.608797	1.09691	0.769724	1.56316
TBC1D25	0.262293	0.179401	1.29991	0.88638	1.90636
ACSL4	0.187567	0.164161	1.20631	0.926185	1.57116
INPP5A	-0.0279101	0.853762	0.972476	0.72275	1.30849
GPKOW	0.180092	0.342301	1.19733	0.825633	1.73636
GRIPAP1	0.0770635	0.611268	1.08011	0.802432	1.45388
FTSJ1	0.0510975	0.767651	1.05243	0.749854	1.47709
PRR11	-0.157285	0.19713	0.85446	0.672805	1.08516
REEP1	0.0413969	0.75808	1.04227	0.800891	1.35639
ATP11A	0.0802757	0.450778	1.08359	0.879535	1.33498
POLR1A	0.0797448	0.628027	1.08301	0.784392	1.49531
LAPTM4A	-0.514474	0.00549493	0.597815	0.415759	0.85959
TTC7A	0.248935	0.190108	1.28266	0.883878	1.86136
IP6K2	0.0362753	0.838143	1.03694	0.732138	1.46864
STON1-GTF2A1L	0.164828	0.244325	1.17919	0.89346	1.5563
SRBD1	-0.130334	0.52158	0.877803	0.58925	1.30766
KIF2A	-0.0289279	0.84954	0.971487	0.720507	1.30989
RASGRP2	-0.265478	0.362405	0.766839	0.433107	1.35773
PSME4	-0.291632	0.122879	0.747044	0.515758	1.08205
IFT80	-0.159065	0.42398	0.852941	0.577532	1.25969
SIRT2	0.129056	0.382844	1.13775	0.851465	1.5203
ERLEC1	-0.49956	0.0202664	0.606798	0.397984	0.925171
PPP2R5B	0.0390686	0.803568	1.03984	0.764307	1.41471
PYGM	-0.108895	0.500587	0.896825	0.653273	1.23118
PITX1	-0.0376015	0.508776	0.963097	0.86145	1.07674
MAST4	-0.208393	0.15929	0.811888	0.607387	1.08524
SDK2	-0.161241	0.192568	0.851087	0.667795	1.08469
NUP133	-0.148172	0.489035	0.862283	0.566693	1.31205
NUCKS1	-0.164181	0.309054	0.848588	0.618458	1.16435
VPS35	-0.18587	0.344666	0.830382	0.564748	1.22096
DNAJA2	-0.1305	0.510676	0.877657	0.594911	1.29478
BCL3	0.147375	0.137197	1.15879	0.954121	1.40736
KCNAB2	0.126803	0.368832	1.13519	0.860922	1.49684
ABCC9	0.115693	0.527088	1.12265	0.7844	1.60676
GAL	0.12758	0.0592772	1.13608	0.995018	1.29713
CLEC2D	-0.0675602	0.703617	0.934671	0.659933	1.32379
FUNDC1	-0.091164	0.591315	0.912868	0.654463	1.2733
MAOB	0.00340184	0.966037	1.00341	0.857968	1.1735
RORA	-0.349105	0.239031	0.705319	0.394459	1.26116
DRD4	0.0992387	0.388979	1.10433	0.881136	1.38406
TGFBR3	0.0331359	0.795124	1.03369	0.804948	1.32744
KIAA1107	-0.10454	0.674234	0.900739	0.553229	1.46654
PLA2G10	0.187804	0.353101	1.2066	0.811727	1.79356
HES2	0.0732534	0.590191	1.076	0.824205	1.40473
ATP1B3	-0.199952	0.23533	0.81877	0.588498	1.13915
NEDD4	-0.00395061	0.986798	0.996057	0.623812	1.59043
PIGB	0.00426141	0.983454	1.00427	0.671337	1.50231
MAPK6	-0.267076	0.157328	0.765615	0.528747	1.10859
GNB5	-0.0187034	0.917353	0.98147	0.689374	1.39733
RAB27A	0.0103757	0.942632	1.01043	0.761689	1.3404
CECR5	-0.0773068	0.642668	0.925606	0.667727	1.28308
UFD1L	-0.372909	0.0965347	0.688728	0.443658	1.06917
LRP6	-0.0666228	0.654188	0.935548	0.698987	1.25217
GUCY2C	-0.162291	0.841952	0.850194	0.172473	4.19098
SCT	0.0554637	0.68813	1.05703	0.806251	1.38581
PHRF1	-0.0651704	0.644464	0.936908	0.710372	1.23568
IKBKAP	0.237813	0.240378	1.26847	0.85283	1.88669
NUCB2	-0.485726	0.000136164	0.61525	0.479378	0.789634
PFN2	-0.228992	0.025705	0.795335	0.65038	0.972596
PTPN3	0.11062	0.492212	1.11697	0.814593	1.53159
SPTB	0.00336987	0.985586	1.00338	0.696133	1.44622
DAPP1	0.0142534	0.895705	1.01436	0.819669	1.25528
SLC44A1	-0.0203306	0.918294	0.979875	0.664465	1.445
SMG6	0.0559509	0.747104	1.05755	0.752671	1.48591
EXOC5	-0.118026	0.626657	0.888673	0.552347	1.42979
CLTCL1	0.506877	0.0684051	1.6601	0.962441	2.86348
FSTL3	0.0253052	0.820068	1.02563	0.824692	1.27552
DGCR2	0.0609089	0.721414	1.0628	0.760415	1.48544
RNF126	0.0794194	0.687603	1.08266	0.735146	1.59444
MNT	0.080313	0.687151	1.08363	0.733043	1.60188
ZXDC	-0.0940256	0.700261	0.910259	0.563982	1.46915
JMJD6	-0.283128	0.181194	0.753424	0.497505	1.14099
POLB	0.0599475	0.690431	1.06178	0.790519	1.42612
ST6GALNAC1	0.0257396	0.722171	1.02607	0.890345	1.18249
WIPI1	-0.0681901	0.590191	0.934083	0.728803	1.19718
FRMPD1	-0.122653	0.50914	0.88457	0.614595	1.27314
GBA2	0.0544262	0.721134	1.05593	0.783154	1.42373
NDST1	0.018985	0.887368	1.01917	0.783699	1.32538
ASNS	-0.137781	0.335094	0.87129	0.658403	1.15301
AP3M2	0.0680138	0.713019	1.07038	0.744964	1.53795
CNGB1	0.31923	0.270312	1.37607	0.780079	2.4274
ST6GALNAC2	-0.0667381	0.356388	0.93544	0.811747	1.07798
PABPC1	0.0212089	0.86304	1.02144	0.80271	1.29976
TESK2	0.184514	0.351836	1.20263	0.815532	1.77348
CSNK2A2	0.0825716	0.693425	1.08608	0.72039	1.63739
PTPN21	-0.200676	0.326751	0.818178	0.547857	1.22188
EIF2B3	0.0359902	0.862117	1.03665	0.690627	1.55603
CAMK2A	-0.194526	0.91944	0.823225	0.0189825	35.7013
TCOF1	0.00780557	0.96437	1.00784	0.71557	1.41947
CDC42	-0.153032	0.409737	0.858103	0.596381	1.23468
OSBPL3	-0.0386632	0.774025	0.962075	0.738899	1.25266
EPHA8	0.87547	0.122454	2.4	0.79021	7.28922
SLC12A3	0.341153	0.512836	1.40657	0.506326	3.90744
RAD18	0.0158938	0.931088	1.01602	0.70869	1.45663
ATP2B1	0.301155	0.0628978	1.35142	0.98393	1.85616
TRPM5	0.0777418	0.706497	1.08084	0.721161	1.61992
NCK2	0.0406102	0.835039	1.04145	0.710626	1.52627
MAP4K4	-0.19854	0.218953	0.819927	0.597451	1.12525
MGAT4A	-0.117702	0.482146	0.888961	0.640234	1.23432
RPL31	0.23288	0.0342457	1.26223	1.01744	1.56591
WDR1	-0.110276	0.451606	0.895587	0.672058	1.19346
SNX13	-0.181596	0.414172	0.833938	0.539308	1.28953
ARHGAP10	0.194284	0.342141	1.21444	0.813368	1.81328
RPS6KA2	0.307892	0.0173199	1.36055	1.05582	1.75323
ING3	0.133892	0.662352	1.14327	0.626833	2.08519
VASH1	-0.0641933	0.680023	0.937824	0.69125	1.27235
LMCD1	-0.0308017	0.798634	0.969668	0.765336	1.22855
WBSCR22	0.00447807	0.981876	1.00449	0.682584	1.4782
SEL1L	-0.305368	0.0785388	0.736852	0.524358	1.03546
TRIP13	-0.243382	0.0511369	0.783972	0.613874	1.0012
ATP6AP1	0.0344003	0.825683	1.035	0.762057	1.4057
TCF3	-0.0738329	0.604162	0.928827	0.702601	1.22789
TRIB2	0.000577088	0.99525	1.00058	0.82744	1.20994
DAZAP1	0.0515148	0.823439	1.05286	0.669649	1.65538
MBD3	0.0394187	0.809789	1.04021	0.754604	1.4339
HLTF	-0.238341	0.130263	0.787934	0.578638	1.07293
FAM50A	0.0508385	0.709023	1.05215	0.805593	1.37417
FAM3A	0.0276019	0.856009	1.02799	0.762972	1.38505
CPSF1	-0.0118168	0.937717	0.988253	0.734757	1.32921
MYO3B	-0.0691306	0.620048	0.933205	0.710048	1.2265
CYBRD1	0.0419787	0.641815	1.04287	0.873804	1.24465
PDCD2	0.353104	0.0607614	1.42348	0.984171	2.05888
SLC6A15	0.226542	0.161105	1.25425	0.913655	1.72183
RDH11	-0.0350202	0.828296	0.965586	0.703639	1.32505
PRKACA	-0.224847	0.201498	0.798639	0.565601	1.12769
ACTN1	-0.066226	0.674011	0.935919	0.687428	1.27423
ZFYVE26	0.108929	0.565005	1.11508	0.769437	1.616
RPS6KA6	0.103339	0.621101	1.10887	0.736077	1.67046
EPN2	0.0306066	0.867799	1.03108	0.719084	1.47844
PTPN18	0.252549	0.128348	1.2873	0.929637	1.78258
LIMS2	-0.0320454	0.781703	0.968463	0.77205	1.21484
SPEG	0.0902631	0.468456	1.09446	0.857481	1.39694
LNX1	-0.0865749	0.522216	0.917067	0.703468	1.19552
ALDH3A2	0.0695408	0.681335	1.07202	0.769225	1.494
TFRC	0.0680631	0.517345	1.07043	0.871116	1.31535
SREBF1	0.119636	0.32362	1.12709	0.888764	1.42931
AFF4	-0.113391	0.538816	0.892802	0.62189	1.28173
UBE2D1	0.0955336	0.703479	1.10025	0.67274	1.79942
MPP5	0.206756	0.326038	1.22968	0.813953	1.85775
RHOBTB1	-0.150201	0.38544	0.860535	0.613	1.20803
SMC1A	0.0337686	0.806872	1.03435	0.789016	1.35595
HSD17B10	0.00184624	0.990195	1.00185	0.746317	1.34487
MARK2	-0.0208588	0.899149	0.979357	0.709329	1.35218
HMMR	-0.032286	0.78114	0.96823	0.771017	1.21589
CHFR	-0.175982	0.26924	0.838633	0.613744	1.14593
TRHDE	0.0876951	0.507006	1.09166	0.842526	1.41445
P4HA2	-0.0258749	0.866421	0.974457	0.720815	1.31735
FCGR2B	0.0704448	0.407351	1.07299	0.90829	1.26754
NFATC3	0.0523709	0.745785	1.05377	0.767791	1.44626
TRNT1	0.304002	0.207865	1.35527	0.844437	2.17513
ACADVL	0.160437	0.312269	1.17402	0.860058	1.6026
STK10	0.0691854	0.660296	1.07163	0.787143	1.45895
FBXW11	-0.0562024	0.757406	0.945348	0.661782	1.35042
ACAP1	-0.0786684	0.646326	0.924346	0.66055	1.29349
CRMP1	-0.086085	0.482913	0.917516	0.721401	1.16695
EVC	0.00647494	0.962868	1.0065	0.766349	1.3219
DERL2	-0.251133	0.161358	0.777919	0.547396	1.10552
SIDT1	0.0779832	0.742639	1.0811	0.678756	1.72195
NDE1	0.104337	0.559343	1.10997	0.781971	1.57556
MRVI1	-0.0124196	0.923984	0.987657	0.765266	1.27468
TMEM38A	0.0932694	0.431765	1.09776	0.870006	1.38513
AP1M1	-0.0519089	0.795658	0.949415	0.640971	1.40629
PVR	-0.08617	0.500187	0.917438	0.71414	1.17861
XRCC1	0.00567577	0.975697	1.00569	0.698037	1.44894
SCARB1	-0.117506	0.396901	0.889135	0.677489	1.1669
CYP2W1	-0.215487	0.0622374	0.806149	0.642753	1.01108
MCM2	-0.0977887	0.428566	0.90684	0.711845	1.15525
MOV10L1	0.159929	0.712555	1.17343	0.501142	2.74759
PANX2	-0.110366	0.310755	0.895506	0.723417	1.10853
SELO	0.183829	0.287693	1.20181	0.85637	1.68659
TP63	-0.0670096	0.848488	0.935186	0.470265	1.85975
ALPK1	0.220821	0.276266	1.2471	0.83803	1.85585
LLGL2	-0.118547	0.364428	0.88821	0.687474	1.14756
PDE8A	0.00770536	0.968571	1.00774	0.686883	1.47846
CLCN4	-0.1459	0.398762	0.864245	0.615834	1.21286
NLE1	0.254456	0.176773	1.28976	0.891578	1.86577
SDHA	-0.0790041	0.582906	0.924036	0.696993	1.22504
SMARCE1	-0.259003	0.197683	0.771821	0.520443	1.14462
FNDC8	0.482787	0.0287703	1.62058	1.05132	2.4981
GSDMB	0.0286206	0.771988	1.02903	0.847926	1.24882
KDM5A	-0.0928892	0.611776	0.911295	0.636609	1.3045
ADAM11	-0.138517	0.59946	0.870648	0.519201	1.45999
PPP2R3A	-0.39884	0.0701992	0.671098	0.435798	1.03344
FERMT2	0.00913732	0.957507	1.00918	0.721102	1.41234
ABCB11	1.07026	0.407951	2.91613	0.231153	36.7887
DHRS9	0.262007	0.0454685	1.29954	1.0053	1.67989
PTGS2	-0.0993602	0.488173	0.905417	0.683666	1.19909
IGF2BP2	0.0440337	0.523644	1.04502	0.912748	1.19645
MAP3K13	-0.100686	0.584914	0.904217	0.630041	1.29771
ST6GAL1	-0.0665585	0.470708	0.935608	0.780822	1.12108
TBX21	-0.174646	0.699843	0.839754	0.345588	2.04054
FRY	0.315022	0.13268	1.37029	0.908819	2.06608
PICALM	0.0870319	0.66207	1.09093	0.738408	1.61175
NSF	0.0491983	0.790157	1.05043	0.731131	1.50917
GLI2	-0.0602098	0.619936	0.941567	0.742183	1.19451
CLASP1	-0.0805023	0.665024	0.922653	0.640885	1.3283
MRPS34	0.152248	0.348647	1.16445	0.846926	1.60101
NOTCH3	-0.0182707	0.835657	0.981895	0.826224	1.1669
CLNS1A	-0.0107415	0.930555	0.989316	0.776995	1.25966
PPP2R2C	-0.0933004	0.42659	0.91092	0.723751	1.14649
TEAD2	0.0158349	0.90142	1.01596	0.790791	1.30524
EED	0.0617255	0.736446	1.06367	0.742501	1.52376
CDHR2	0.417025	0.209578	1.51744	0.791049	2.91085
SNCB	-0.163876	0.289886	0.848847	0.62666	1.14981
TSG101	-0.515316	0.00847023	0.597312	0.406997	0.876619
ATP2A3	-0.0428543	0.72364	0.958051	0.755487	1.21493
CA12	0.0870602	0.197837	1.09096	0.95557	1.24554
MGLL	-0.0755211	0.416804	0.92726	0.772738	1.11268
NTN4	0.141583	0.0845887	1.1521	0.980869	1.35321
BCS1L	0.171675	0.373129	1.18729	0.813734	1.73234
NUAK1	0.0439018	0.698196	1.04488	0.836938	1.30449
DPP8	-0.165198	0.535707	0.847726	0.502578	1.4299
SLC24A1	0.095005	0.655289	1.09966	0.724626	1.66881
ZNF532	-0.0408476	0.777952	0.959975	0.722701	1.27515
SCARF1	-0.126153	0.552228	0.88148	0.58152	1.33617
LMAN1	-0.079366	0.510118	0.923702	0.729398	1.16977
IPCEF1	0.244286	0.332489	1.27671	0.778983	2.09246
ZZEF1	0.0903194	0.650603	1.09452	0.74043	1.61796
ENO1	-0.0980341	0.519122	0.906618	0.67296	1.2214
SLC12A1	-0.509732	0.0706694	0.600657	0.345615	1.0439
ANO8	-0.162358	0.19379	0.850137	0.665482	1.08603
TUBE1	0.0840116	0.647465	1.08764	0.758761	1.55907
ARHGEF10L	-0.0497037	0.744025	0.951511	0.706066	1.28228
TXK	0.0507836	0.758024	1.0521	0.761627	1.45334
WSCD2	-0.126068	0.501796	0.881555	0.610217	1.27355
KCNQ2	0.381157	0.113298	1.46398	0.913379	2.34648
TACR2	0.212611	0.183775	1.2369	0.904034	1.69234
ACTR6	0.241321	0.251299	1.27293	0.842846	1.92247
TIPIN	-0.190446	0.387402	0.82659	0.536708	1.27304
SRI	0.0419711	0.825122	1.04286	0.718695	1.51325
EIF4G3	0.0266363	0.858701	1.02699	0.765971	1.37697
NUP37	0.249179	0.150708	1.28297	0.913314	1.80225
SEMA3A	0.0536388	0.542883	1.0551	0.887682	1.2541
GTSE1	-0.0198159	0.881986	0.980379	0.754696	1.27355
SEMA3C	-0.154338	0.128974	0.856982	0.702162	1.04594
TTC38	0.239576	0.197472	1.27071	0.882703	1.82927
ACAT1	0.209683	0.124621	1.23329	0.943711	1.61172
GRAMD4	0.323354	0.0631166	1.38175	0.982478	1.9433
CELSR1	0.217499	0.0691239	1.24296	0.98311	1.5715
WNT8B	-0.110177	0.792697	0.895676	0.393827	2.03702
ZNF638	0.0329202	0.868907	1.03347	0.699064	1.52784
SLC25A40	-0.04949	0.757978	0.951715	0.694696	1.30382
ADD2	-0.0765621	0.515743	0.926295	0.73532	1.16687
RASAL2	-0.212806	0.280137	0.808313	0.549362	1.18933
ZNF37A	0.0638164	0.745157	1.0659	0.725423	1.56617
MARK3	-0.158182	0.41931	0.853695	0.581547	1.2532
SLC25A3	0.153826	0.362462	1.16629	0.837582	1.62399
FNDC3B	-0.365436	0.0472691	0.693894	0.483615	0.995604
FOSL2	0.0705663	0.601017	1.07312	0.823728	1.39801
CACNG4	-0.0998074	0.1356	0.905012	0.79383	1.03177
FRYL	-0.201144	0.394525	0.817795	0.514703	1.29937
TMEM131	-0.162596	0.429094	0.849934	0.568012	1.27178
FSCN1	-0.0629812	0.499541	0.938961	0.782079	1.12731
ACTB	-0.0262974	0.907192	0.974045	0.625997	1.5156
MOCOS	0.0238868	0.856142	1.02417	0.791075	1.32596
PLD1	-0.209136	0.180289	0.811285	0.597463	1.10163
ATP12A	0.150577	0.442195	1.1625	0.791794	1.70678
WDR62	0.0189251	0.900048	1.01911	0.758514	1.36922
DLG1	-0.0199661	0.904562	0.980232	0.707268	1.35854
RAB7A	-0.15874	0.540377	0.853218	0.513291	1.41826
BCAP29	0.00465206	0.983683	1.00466	0.643274	1.56908
SEC31B	0.175784	0.345275	1.19218	0.827568	1.71744
SART3	-0.049446	0.820185	0.951757	0.621389	1.45777
ARHGAP15	0.00336073	0.981626	1.00337	0.75379	1.33558
TUBA3D	-0.0444129	0.797349	0.956559	0.681533	1.34257
PAX2	-0.0699684	0.189246	0.932423	0.839938	1.03509
EXOSC7	0.354135	0.0725102	1.42495	0.968166	2.09724
KIFAP3	-0.0545189	0.792925	0.946941	0.630298	1.42265
MKRN2	-0.0619543	0.766257	0.939926	0.624737	1.41413
MCM6	-0.183301	0.152836	0.832517	0.647519	1.07037
REXO2	0.148534	0.321971	1.16013	0.864672	1.55655
RBM7	0.0292034	0.857478	1.02963	0.748624	1.41613
RBMS2	-0.0619548	0.696295	0.939925	0.68863	1.28292
BAZ2A	-0.0744961	0.619057	0.928211	0.692001	1.24505
PTPN23	0.0824307	0.599561	1.08592	0.798288	1.4772
MLH1	-0.0560591	0.790453	0.945483	0.625283	1.42965
UNG	-0.0942035	0.548902	0.910098	0.668824	1.23841
FMO4	-0.135211	0.476695	0.873532	0.601933	1.26768
KLHL20	-0.311308	0.188124	0.732488	0.460751	1.16449
RGS11	0.0802066	0.521945	1.08351	0.84765	1.385
SLC46A1	0.202174	0.161493	1.22406	0.922331	1.6245
PLXNA2	0.0674285	0.579459	1.06975	0.842782	1.35785
SPAG5	-0.0389857	0.763474	0.961764	0.746091	1.23978
ANKRD13A	0.192595	0.191222	1.21239	0.90826	1.61836
TPD52	0.0562692	0.757589	1.05788	0.740042	1.51223
ACACB	0.10126	0.576066	1.10656	0.775933	1.57808
TRAF4	0.032286	0.827789	1.03281	0.77213	1.38151
PAG1	-0.141061	0.524477	0.868436	0.562449	1.34089
GPATCH1	0.0482513	0.811469	1.04943	0.705943	1.56006
ICAM3	-0.0880787	0.568741	0.915689	0.676387	1.23965
NT5C2	0.0291231	0.876603	1.02955	0.712853	1.48695
MCAM	-0.182813	0.162974	0.832924	0.644269	1.07682
GPC4	0.00908283	0.907489	1.00912	0.865792	1.17618
MBNL3	-0.438251	0.0149599	0.645164	0.45328	0.918276
RAP1GAP	-0.0571487	0.544068	0.944454	0.785231	1.13596
XAB2	0.132318	0.441426	1.14147	0.814991	1.59874
ARHGEF1	0.0626709	0.695256	1.06468	0.778106	1.45679
STXBP2	0.0397369	0.797175	1.04054	0.768508	1.40886
MAP2K7	-0.0800853	0.638807	0.923038	0.660669	1.2896
DGKD	-0.0563333	0.77665	0.945224	0.640482	1.39496
CTTNBP2	0.0296379	0.755866	1.03008	0.854537	1.24169
RARB	0.143059	0.309731	1.1538	0.875488	1.52058
TOP2B	-0.0374232	0.825149	0.963268	0.691131	1.34256
TM9SF3	0.12089	0.641567	1.1285	0.678345	1.87738
NFKB2	0.18069	0.179737	1.19804	0.920085	1.55997
UBE2T	-0.187969	0.11403	0.828641	0.65633	1.04619
PPP1R12B	0.0191585	0.917128	1.01934	0.710548	1.46234
DNAJC10	-0.217234	0.215124	0.804741	0.570804	1.13456
GTF3C1	0.101241	0.568573	1.10654	0.781308	1.56716
IL4R	0.0994331	0.351561	1.10454	0.896041	1.36157
USP33	-0.0805088	0.67418	0.922647	0.633918	1.34288
PAK3	-0.254772	0.547419	0.775093	0.337985	1.7775
CAPN6	-0.232962	0.00673025	0.792184	0.669346	0.937564
SNRPA	-0.0798549	0.713366	0.92325	0.602946	1.41371
SPAG6	0.00261105	0.984361	1.00261	0.772239	1.30172
EXOSC5	0.151904	0.253372	1.16405	0.896948	1.51069
DYNC1I2	-0.162651	0.454488	0.849887	0.554955	1.30156
APBB1IP	0.0248626	0.818067	1.02517	0.829463	1.26706
LRCH4	0.282863	0.0839197	1.32692	0.962809	1.82874
FAM76B	-0.0490851	0.812454	0.9521	0.634724	1.42817
SIRT6	0.162387	0.440227	1.17632	0.778812	1.7767
POLD3	-0.16132	0.351619	0.85102	0.606065	1.19498
ACTN2	0.492888	0.131635	1.63704	0.862554	3.10692
CAPZB	0.0168987	0.941747	1.01704	0.646389	1.60024
GPR137B	-0.177898	0.109581	0.837028	0.673135	1.04082
NAALAD2	-0.583092	0.0327324	0.55817	0.326837	0.953237
SLC25A43	0.203475	0.195177	1.22565	0.90088	1.66751
UBE2A	-0.00116307	0.994397	0.998838	0.721959	1.3819
FGFR1	-0.0952697	0.273397	0.909128	0.766629	1.07811
FKBP6	0.745476	0.383594	2.10744	0.393976	11.2731
SMC1B	0.0346259	0.818312	1.03523	0.77043	1.39105
FBLN1	-0.0698184	0.495539	0.932563	0.762917	1.13993
ITGA8	-0.363748	0.40656	0.695066	0.294422	1.6409
CST7	0.0136427	0.862737	1.01374	0.868475	1.18329
MAP2	-0.0182176	0.871745	0.981947	0.787111	1.22501
PIAS2	-0.0430066	0.788905	0.957905	0.699185	1.31236
AMPH	-0.0719024	0.687736	0.930622	0.655389	1.32144
ARAF	0.125538	0.476891	1.13376	0.802221	1.60231
MCCC1	0.0816109	0.642587	1.08503	0.7687	1.53154
LAMP3	-0.109928	0.187451	0.895898	0.760803	1.05498
FAP	0.0148933	0.825864	1.015	0.888888	1.15902
NEBL	0.178687	0.259793	1.19565	0.876253	1.63146
ACER3	-0.143098	0.336353	0.866669	0.647377	1.16024
UBE2K	-0.397486	0.0521419	0.672008	0.449933	1.00369
PIK3C3	-0.0254903	0.906097	0.974832	0.638258	1.48889
N4BP2	-0.283781	0.341314	0.752932	0.41967	1.35084
TULP3	0.0750058	0.636827	1.07789	0.789496	1.47163
SYNJ2	0.239961	0.109491	1.2712	0.947529	1.70543
ADCY2	-0.288707	0.199998	0.749232	0.481791	1.16513
PPP2R5C	-0.0713494	0.739386	0.931136	0.611576	1.41767
RBFOX1	0.0567952	0.607654	1.05844	0.85213	1.3147
GNB1	-0.270952	0.128274	0.762653	0.537883	1.08135
HOXA9	0.0929864	0.348461	1.09745	0.903574	1.33292
EDN1	0.130823	0.204185	1.13977	0.931352	1.39482
MLLT10	-0.151408	0.4515	0.859497	0.579523	1.27473
ZCWPW1	0.211575	0.251917	1.23562	0.860392	1.7745
ADCYAP1R1	0.0387491	0.731361	1.03951	0.833212	1.29688
P2RY10	0.013565	0.95833	1.01366	0.609398	1.68609
ITM2A	-0.209808	0.064231	0.81074	0.649198	1.01248
VDAC3	0.121676	0.46339	1.12939	0.815829	1.56346
PCM1	0.046501	0.78426	1.0476	0.750958	1.46142
TNRC6C	0.11281	0.396687	1.11942	0.862377	1.45308
CBFA2T2	-0.114723	0.510127	0.891613	0.633743	1.25441
ITCH	-0.0810081	0.749722	0.922186	0.560616	1.51695
PKD2L2	-0.0817769	0.744101	0.921478	0.56395	1.50567
TP53INP2	-0.115244	0.306278	0.891149	0.714605	1.11131
SDF4	-0.242778	0.187968	0.784446	0.546519	1.12595
MYH7B	0.163675	0.58249	1.17783	0.657142	2.11109
TP73	-0.0244126	0.875748	0.975883	0.718622	1.32524
TOLLIP	-0.141683	0.488454	0.867897	0.581277	1.29584
UBE2D4	-0.164295	0.372331	0.848492	0.591409	1.21733
CLUL1	-0.0842451	0.423282	0.919206	0.747926	1.12971
RUNX1T1	0.139628	0.442897	1.14985	0.804907	1.64261
CDH17	-0.219034	0.731282	0.803294	0.230132	2.80396
THOC1	-0.641219	0.00524915	0.52665	0.335727	0.826149
FKBP7	-0.128278	0.373952	0.879609	0.662948	1.16708
OSBPL6	-0.137849	0.580723	0.871231	0.534186	1.42093
SLC1A3	0.0104611	0.922234	1.01052	0.819083	1.24669
XRCC5	-0.181893	0.378437	0.833691	0.556187	1.24965
LXN	-0.049775	0.691654	0.951444	0.743972	1.21677
SP140	0.0194803	0.924417	1.01967	0.681836	1.5249
MKNK1	-0.00663494	0.969891	0.993387	0.70387	1.40199
TNS1	0.0575812	0.633326	1.05927	0.836113	1.34199
REXO1	-0.0113148	0.948744	0.988749	0.700269	1.39607
SAR1A	-0.121647	0.603098	0.885461	0.559787	1.4006
CDC14A	-0.0130906	0.94528	0.986995	0.679152	1.43438
RAPGEF3	-0.0239379	0.777561	0.976346	0.826945	1.15274
CEACAM1	-0.0676766	0.52094	0.934563	0.760089	1.14909
SENP1	-0.397008	0.054705	0.672329	0.448421	1.00804
DUSP13	-0.243136	0.613962	0.784165	0.304876	2.01693
CIC	0.0486786	0.699279	1.04988	0.82012	1.34402
LIPE	-0.0573828	0.703422	0.944233	0.702715	1.26876
FDFT1	0.0899928	0.43384	1.09417	0.873387	1.37076
PAFAH1B3	0.0148296	0.899801	1.01494	0.805729	1.27847
OPHN1	-0.0080271	0.976704	0.992005	0.578801	1.70019
LRRC16A	-0.144337	0.489831	0.865596	0.574653	1.30384
PGM1	-0.0784638	0.574215	0.924536	0.703157	1.21561
DDX1	-0.447947	0.0260858	0.638939	0.430612	0.948052
DNM2	-0.113146	0.474217	0.893021	0.655061	1.21742
EPB41L2	0.133883	0.237619	1.14326	0.915473	1.42772
RIMS1	-0.176372	0.941128	0.838306	0.0077729	90.4111
MOXD1	-0.0190138	0.850656	0.981166	0.804976	1.19592
STX7	0.115297	0.559198	1.12221	0.762137	1.65239
RABL2B	0.109696	0.559985	1.11594	0.77169	1.61375
KEAP1	-0.0570941	0.761118	0.944505	0.653654	1.36477
DDX43	0.166496	0.297945	1.18116	0.863275	1.6161
PTPRH	0.221138	0.169931	1.2475	0.909673	1.71077
DCT	0.975943	0.303768	2.65367	0.413098	17.0467
SLC35C2	0.0397521	0.837368	1.04055	0.711893	1.52094
CRYBG3	0.153196	0.430012	1.16555	0.796699	1.70518
EPHA6	0.0243598	0.907559	1.02466	0.679221	1.54578
SCTR	-0.317687	0.382072	0.72783	0.356993	1.48389
RFX3	0.255939	0.327707	1.29167	0.773688	2.15645
RIF1	-0.14303	0.568361	0.866728	0.530232	1.41677
RAB21	0.0704462	0.704918	1.07299	0.745159	1.54504
SLC4A4	-0.147648	0.433503	0.862735	0.596228	1.24837
SMARCA2	0.104341	0.326709	1.10998	0.901068	1.36733
SESN1	-0.162588	0.364329	0.849941	0.598175	1.20767
MID2	-0.085031	0.568708	0.918484	0.685617	1.23044
COL5A3	-0.0645452	0.462307	0.937494	0.789267	1.11356
SRCAP	0.0926773	0.657326	1.09711	0.728482	1.65227
CPB2	-0.218396	0.69369	0.803807	0.271114	2.38316
CHRNA3	0.21363	0.348645	1.23816	0.792055	1.93554
KCNN2	-0.752364	0.237061	0.471251	0.135399	1.64018
CNOT4	-0.445118	0.05396	0.640749	0.40746	1.00761
PSEN1	0.206237	0.337081	1.22904	0.806666	1.87258
CPOX	0.00220159	0.991845	1.0022	0.657066	1.52863
CLDND1	-0.259552	0.231278	0.771397	0.504335	1.17988
HSP90AA1	-0.251843	0.156496	0.777367	0.548703	1.10132
RBL1	-0.0233016	0.899663	0.976968	0.6801	1.40342
DLGAP4	0.11209	0.518528	1.11861	0.795971	1.57204
IGSF9B	0.073781	0.729689	1.07657	0.708419	1.63604
NDC80	-0.264333	0.0366685	0.767718	0.599124	0.983754
AP4E1	0.246856	0.330924	1.27999	0.778194	2.10537
RSBN1	-0.192692	0.418451	0.824736	0.51713	1.31532
MAGI3	-0.162035	0.364974	0.850412	0.59894	1.20747
CXCL2	0.0545142	0.408804	1.05603	0.927893	1.20186
AFP	-0.415596	0.225031	0.659947	0.337236	1.29147
COL4A4	-0.972016	0.0227389	0.37832	0.163916	0.873166
TCF7	0.150046	0.194695	1.16189	0.926141	1.45764
OSTM1	-0.242604	0.212917	0.784582	0.53561	1.14929
IMPG2	-0.0734229	0.352488	0.929208	0.795966	1.08475
PCNP	-0.124989	0.597527	0.882507	0.554889	1.40356
EXD2	0.160626	0.426915	1.17425	0.79007	1.74523
ARG2	0.131544	0.531088	1.14059	0.75572	1.72146
MEF2C	-0.014228	0.932172	0.985873	0.710442	1.36809
PTPRC	0.0188193	0.864001	1.019	0.821579	1.26385
PKP1	-0.123973	0.453438	0.883403	0.638852	1.22157
UBA5	-0.315021	0.263934	0.729774	0.419913	1.26829
STK17B	-0.0128533	0.898942	0.987229	0.809598	1.20383
CDC14B	0.356959	0.0574986	1.42898	0.988702	2.06531
ZNF510	0.202447	0.423301	1.2244	0.745947	2.00972
LRP2	0.0292367	0.772384	1.02967	0.844622	1.25526
ZNF506	-0.354395	0.0391248	0.701598	0.501019	0.982476
JMJD4	-0.011375	0.954799	0.988689	0.667172	1.46515
DUSP12	-0.325388	0.162658	0.722247	0.457414	1.14041
AACS	0.0116673	0.941562	1.01174	0.740614	1.38211
KIAA0141	0.0696203	0.739019	1.0721	0.711798	1.61479
CADPS2	-0.168869	0.160672	0.844619	0.667105	1.06937
PCDHB4	-0.134984	0.553076	0.87373	0.559334	1.36485
PCDHA6	-0.141197	0.177794	0.868318	0.707117	1.06627
PCDHGA2	0.121044	0.348638	1.12867	0.876266	1.45379
HSPB11	-0.0478237	0.734123	0.953302	0.723398	1.25627
PHLPP1	0.0539324	0.749839	1.05541	0.75761	1.47028
ATP8B1	0.166176	0.137696	1.18078	0.948158	1.47048
IL12RB2	-0.0824556	0.789421	0.920852	0.502784	1.68655
SMARCD3	0.0113599	0.907636	1.01142	0.834814	1.2254
WDR70	-0.285693	0.206053	0.751493	0.482624	1.17015
FYB	-0.0220789	0.835885	0.978163	0.793764	1.2054
MPP4	-2.79859	0.588549	0.060896	2.40346e-06	1542.91
STRADB	-0.194447	0.234552	0.82329	0.597469	1.13446
BZW1	-0.524143	0.0123835	0.592063	0.392627	0.892802
PGR	0.0804072	0.520933	1.08373	0.847806	1.3853
C1QTNF3	-0.013028	0.879228	0.987056	0.834372	1.16768
ME2	-0.189858	0.311811	0.827077	0.572486	1.19489
C5orf22	-0.31285	0.103604	0.731359	0.501786	1.06596
CCNT2	-0.277584	0.112828	0.757612	0.537565	1.06773
FAM135A	-0.610613	0.0400729	0.543018	0.303141	0.972709
COL19A1	0.699772	0.430904	2.01329	0.352915	11.4853
EPB41L3	0.0816686	0.563436	1.0851	0.822516	1.4315
COBLL1	-0.175582	0.298491	0.838969	0.602551	1.16815
DLG3	0.166381	0.35854	1.18102	0.82796	1.68464
KCNK2	0.134535	0.39196	1.144	0.840732	1.55668
SERTAD4	0.0621327	0.576173	1.0641	0.855796	1.32312
TRAF5	0.0487105	0.760064	1.04992	0.768049	1.43523
MRPL22	0.0518938	0.755699	1.05326	0.759567	1.46052
GEMIN5	-0.022124	0.916235	0.978119	0.647653	1.4772
OPRK1	-0.315168	0.259871	0.729667	0.421716	1.26249
NFE2L1	-0.0470002	0.763585	0.954087	0.702388	1.29598
SEMA5B	-0.0478552	0.580159	0.953272	0.804593	1.12942
GSK3B	-0.439906	0.0615068	0.644097	0.406156	1.02143
ITGB5	0.145028	0.297747	1.15607	0.879894	1.51893
ERC1	0.08219	0.504003	1.08566	0.853092	1.38164
XPO1	-0.314409	0.139873	0.73022	0.481026	1.10851
RNF13	-0.225479	0.215014	0.798134	0.558833	1.13991
TRPM3	2.44864	0.123116	11.5726	0.514755	260.172
PALB2	-0.23034	0.314417	0.794264	0.50707	1.24412
DOPEY1	-0.505578	0.0234555	0.603157	0.389502	0.93401
LYRM2	-0.394628	0.0531598	0.673931	0.451747	1.00539
BCKDHB	-0.213951	0.185507	0.807388	0.588208	1.10824
ZCCHC6	0.268181	0.242577	1.30758	0.833917	2.0503
ULK2	-0.238613	0.164448	0.78772	0.562703	1.10272
GRHL2	0.013273	0.938081	1.01336	0.72498	1.41645
TNPO1	-0.199938	0.386671	0.818782	0.520682	1.28755
PLOD1	-0.124632	0.354983	0.882822	0.677923	1.14965
P2RX5	0.027908	0.86931	1.0283	0.737465	1.43383
ITGAE	0.0343061	0.849899	1.0349	0.725431	1.47639
DIS3	-0.230581	0.289298	0.794072	0.51837	1.21641
PIBF1	-0.298886	0.151261	0.741644	0.493079	1.11551
TDRD3	-0.152654	0.458558	0.858427	0.573323	1.28531
NUFIP1	0.201202	0.422888	1.22287	0.74762	2.00023
PDS5B	0.292959	0.267708	1.34039	0.79844	2.25019
OXCT1	-0.0372844	0.713951	0.963402	0.789272	1.17595
RRAGB	-0.245496	0.173409	0.782316	0.549389	1.114
EPYC	0.0062496	0.897836	1.00627	0.914707	1.107
CYLD	0.089916	0.674474	1.09408	0.719162	1.66446
SLC27A5	0.396123	0.0391438	1.48605	1.01992	2.16522
ZNF324	0.351696	0.0930996	1.42148	0.942908	2.14294
ZNF671	0.079516	0.639228	1.08276	0.776514	1.50979
ZNF416	0.102889	0.624963	1.10837	0.733706	1.67435
ZNF586	0.229179	0.170143	1.25757	0.9064	1.74479
ZNF446	0.241995	0.165495	1.27379	0.904828	1.7932
ZNF264	0.0840382	0.683727	1.08767	0.725946	1.62963
RPS5	0.166487	0.114788	1.18115	0.96038	1.45267
FAT1	-0.0117783	0.919406	0.988291	0.786682	1.24157
YTHDC1	-0.203517	0.483459	0.815856	0.461744	1.44154
CHMP2B	-0.0781959	0.702641	0.924783	0.618996	1.38163
SMAP2	0.00387656	0.9815	1.00388	0.723401	1.39312
PPIE	0.152662	0.475811	1.16493	0.765706	1.77231
ZMPSTE24	-0.131073	0.442659	0.877154	0.627694	1.22575
STARD7	-0.027094	0.900925	0.97327	0.635304	1.49103
REST	-0.0761708	0.615313	0.926658	0.688481	1.24723
HAL	0.17077	0.224937	1.18622	0.900284	1.56297
SSH1	0.10496	0.47883	1.11067	0.830667	1.48505
GSTP1	-0.0219471	0.88048	0.978292	0.734893	1.30231
APLP2	-0.127606	0.384217	0.8802	0.660321	1.1733
SLCO1A2	-0.137714	0.560948	0.871348	0.547749	1.38612
WBP11	0.0325201	0.852658	1.03305	0.732963	1.45601
EIF3I	-0.00709182	0.96736	0.992933	0.706963	1.39458
NKAIN1	-0.159681	0.425438	0.852416	0.575594	1.26237
COL16A1	0.00100949	0.991542	1.00101	0.830582	1.20641
TXLNA	-0.00369372	0.983516	0.996313	0.701819	1.41438
APOB	-0.835222	0.292476	0.433778	0.091605	2.05407
NCOA1	-0.151685	0.397748	0.859259	0.604566	1.22125
AGBL5	-0.23874	0.186708	0.78762	0.552598	1.1226
EFR3B	-0.52577	0.0391517	0.5911	0.35866	0.974179
KIF3C	-0.0855955	0.51895	0.917965	0.707718	1.19067
RAB10	-0.237599	0.35536	0.788518	0.476419	1.30507
GCKR	-1.40565	0.079696	0.245208	0.0509076	1.1811
HADHA	0.131764	0.562078	1.14084	0.730749	1.78107
MAPRE3	-0.0542982	0.660889	0.94715	0.743125	1.20719
CAD	-0.02872	0.83017	0.971689	0.747393	1.2633
CD59	-0.113537	0.451139	0.892671	0.66441	1.19935
CD82	0.0770705	0.474591	1.08012	0.874426	1.33419
BCORL1	0.0554877	0.726274	1.05706	0.774791	1.44215
ATRX	-0.363146	0.101563	0.695485	0.450295	1.07418
FCN1	-0.13141	0.183062	0.876858	0.722627	1.06401
MYNN	-0.22253	0.241474	0.800491	0.551622	1.16164
MECOM	-0.0957896	0.440542	0.908655	0.712334	1.15908
SCAMP1	0.0329519	0.865645	1.0335	0.705555	1.51388
PREP	-0.101276	0.570231	0.903684	0.637043	1.28193
HACE1	-0.221579	0.304562	0.801253	0.524887	1.22313
SEH1L	-0.345803	0.087122	0.707652	0.476173	1.05166
WDR47	-0.169452	0.493682	0.844127	0.51961	1.37132
WDFY1	-0.393899	0.0241097	0.674422	0.478928	0.949715
OVGP1	-0.0587652	0.27932	0.942928	0.8477	1.04885
SLC25A24	-0.0819648	0.612097	0.921304	0.671142	1.26471
MAP3K4	0.139446	0.468421	1.14964	0.788593	1.67598
PILRA	0.141841	0.225999	1.15239	0.915966	1.44985
IGSF9	0.00538747	0.961674	1.0054	0.807061	1.25249
ABCB1	0.108544	0.707371	1.11465	0.632432	1.96457
ZNF213	0.132669	0.47537	1.14187	0.793239	1.64373
AKR1B1	-0.082419	0.476099	0.920886	0.7341	1.1552
CPNE3	0.117917	0.473822	1.12515	0.814856	1.55361
RRN3	0.169274	0.379203	1.18444	0.812198	1.7273
CTTN	-0.0286921	0.84439	0.971716	0.729646	1.2941
WNT11	-0.0313901	0.597637	0.969097	0.862469	1.08891
MTIF2	-0.274956	0.13168	0.759605	0.531296	1.08602
DDHD2	0.0385489	0.807515	1.0393	0.762185	1.41717
TTC39A	0.0723818	0.532006	1.07507	0.856739	1.34903
EPS15	-0.207718	0.334555	0.812436	0.532797	1.23884
ORC1	-0.133619	0.361269	0.874923	0.656732	1.16561
MGST2	0.131324	0.329179	1.14034	0.875939	1.48454
CHERP	-0.0177069	0.910077	0.982449	0.722535	1.33586
ATG16L1	-0.156727	0.48312	0.854938	0.551703	1.32484
USP40	0.11843	0.539053	1.12573	0.771467	1.64267
POMGNT1	-0.0504874	0.835697	0.950766	0.590019	1.53208
RAD54L	-0.00980473	0.943826	0.990243	0.753872	1.30073
MAST2	-0.137878	0.394393	0.871205	0.634335	1.19652
DNAJA1	-0.02871	0.862308	0.971698	0.702468	1.34411
B4GALT1	0.133763	0.282366	1.14312	0.895733	1.45884
CHMP5	0.217496	0.174052	1.24296	0.908364	1.70081
NFX1	0.13606	0.512376	1.14575	0.762628	1.72134
AQP6	-0.0784357	0.608397	0.924562	0.684902	1.24808
IPO11	0.0382063	0.8727	1.03895	0.651067	1.65791
FOLH1	-0.15351	0.263759	0.857692	0.655252	1.12268
EIF2AK1	-0.0523298	0.773007	0.949016	0.66504	1.35425
EPDR1	-0.0223624	0.815121	0.977886	0.81074	1.17949
SNX10	-0.255845	0.0293284	0.774262	0.615102	0.974606
SEPHS1	-0.193261	0.229894	0.824267	0.601248	1.13001
MRPL28	0.160299	0.324951	1.17386	0.853098	1.61523
HBQ1	-0.0639758	0.615565	0.938028	0.730749	1.2041
ITPKC	0.142741	0.29117	1.15343	0.884882	1.50348
CEACAM6	0.0643008	0.405852	1.06641	0.916386	1.241
FAT2	0.00897968	0.936336	1.00902	0.809481	1.25775
RBM22	-0.0176813	0.945188	0.982474	0.593486	1.62642
TMED2	-0.447903	0.0118932	0.638967	0.450717	0.905843
ZFAND6	-0.158992	0.426662	0.853003	0.57637	1.26241
HSD17B2	0.511162	0.0205405	1.66723	1.08182	2.56943
TXLNG	-0.0968458	0.621351	0.907696	0.618082	1.33301
PPEF1	-0.156761	0.636281	0.854908	0.446435	1.63712
LAT2	0.103165	0.351692	1.10867	0.892305	1.37751
HUWE1	0.0390987	0.789264	1.03987	0.780651	1.38517
ZW10	0.0386196	0.848552	1.03938	0.699248	1.54495
ALG9	0.0364077	0.858304	1.03708	0.69539	1.54666
MYBPC2	0.0591373	0.742372	1.06092	0.745672	1.50945
NOX4	0.00727836	0.925255	1.0073	0.865216	1.17273
ACOX3	-0.0469045	0.792	0.954178	0.673339	1.35215
MTMR2	-0.00567797	0.974729	0.994338	0.699787	1.41287
PPP1R15A	0.131344	0.270606	1.14036	0.902733	1.44054
HSD17B14	0.0496172	0.561579	1.05087	0.888778	1.24252
TRIP6	0.277797	0.0471119	1.32022	1.00355	1.73681
ACHE	0.184112	0.25113	1.20215	0.877809	1.64633
FTL	-0.119388	0.420786	0.887463	0.66362	1.18681
SRRT	-0.0990837	0.693356	0.905667	0.553443	1.48205
BAX	-0.0602167	0.784034	0.94156	0.612104	1.44834
NLK	-0.165248	0.46595	0.847684	0.543637	1.32178
PIGS	0.163702	0.293688	1.17786	0.867751	1.5988
ADAMTS2	-0.0484371	0.581623	0.952717	0.801935	1.13185
ATXN7L3	-0.137172	0.44388	0.87182	0.613662	1.23858
PGS1	-0.0842893	0.645486	0.919165	0.641853	1.31629
PSMC5	-0.0219207	0.908403	0.978318	0.673446	1.42121
UIMC1	-0.052373	0.81783	0.948975	0.607732	1.48183
CETP	-0.513857	0.245356	0.598184	0.251375	1.42347
MMP2	0.0056494	0.92798	1.00567	0.889716	1.13673
MT3	-0.00635665	0.963652	0.993664	0.755977	1.30608
LPCAT2	-0.113831	0.472751	0.892409	0.654059	1.21762
GNAO1	-0.0201263	0.864291	0.980075	0.778081	1.23451
OGFOD1	-0.165962	0.509222	0.847079	0.517486	1.38659
SH3BP2	-0.14226	0.276725	0.867395	0.671257	1.12084
NOP14	-0.107728	0.555595	0.897872	0.627531	1.28468
ADD1	-0.147154	0.395551	0.863161	0.614694	1.21206
L2HGDH	-0.106034	0.630889	0.899394	0.583582	1.38611
TXNDC16	-0.184608	0.268691	0.83143	0.599457	1.15317
C14orf166	0.105284	0.535768	1.11103	0.796157	1.55042
NID2	-0.0436547	0.699462	0.957284	0.766984	1.1948
GMCL1	0.0176265	0.914801	1.01778	0.736908	1.40571
SF3B2	0.0751856	0.769549	1.07808	0.651933	1.7828
GNAS	-0.418897	0.0120406	0.657772	0.474319	0.912178
DNM1L	-0.463167	0.011384	0.629288	0.439604	0.900816
PTHLH	-0.368549	0.135551	0.691737	0.426343	1.12234
PHACTR3	-0.0522683	0.84971	0.949074	0.552721	1.62965
ERGIC2	-0.285159	0.0999239	0.751894	0.53533	1.05607
TFAP2C	-0.0197306	0.8258	0.980463	0.822476	1.1688
AURKA	-0.221573	0.0520052	0.801257	0.640779	1.00193
CASS4	-0.0897798	0.767751	0.914133	0.503774	1.65876
PIR	-0.04934	0.633432	0.951857	0.777154	1.16583
RFX2	0.264926	0.0675946	1.30333	0.981011	1.73156
METTL2A	-0.219479	0.275282	0.802937	0.541303	1.19103
SULT2B1	0.195712	0.0267719	1.21618	1.02278	1.44615
ALG6	-0.211825	0.26047	0.809106	0.559466	1.17014
CNOT3	0.0779257	0.6692	1.08104	0.756121	1.54559
GP6	0.742822	0.0103864	2.10186	1.1909	3.70965
PTPN4	-0.271133	0.21626	0.762515	0.496143	1.1719
DDX18	-0.0696713	0.727205	0.9327	0.630581	1.37957
KHSRP	-0.175336	0.298511	0.839175	0.602969	1.16791
GNA11	0.0702923	0.66785	1.07282	0.778197	1.47899
ASAP3	0.19787	0.18457	1.2188	0.909898	1.63258
EDEM2	-0.00625608	0.972654	0.993763	0.69493	1.4211
DNMT3B	-0.139646	0.322001	0.869666	0.659671	1.14651
REM1	-0.0500841	0.604607	0.951149	0.786891	1.1497
TPX2	-0.0667237	0.512801	0.935454	0.766026	1.14236
PDRG1	-0.00218906	0.989862	0.997813	0.711883	1.39859
EPB41L1	0.213119	0.133417	1.23753	0.936871	1.63468
SLC15A1	-0.196573	0.228699	0.821541	0.596518	1.13145
DOCK9	0.227561	0.155428	1.25553	0.917232	1.71861
ANKRD10	0.0980447	0.43115	1.10301	0.864107	1.40797
TGDS	-0.0668361	0.699172	0.935348	0.66643	1.31278
DOCK3	0.367709	0.0598648	1.44442	0.98484	2.11847
C3orf18	0.29063	0.190094	1.33727	0.865803	2.06547
COQ9	0.236367	0.177841	1.26664	0.898121	1.78637
TMEM40	0.18504	0.326634	1.20327	0.831364	1.74154
KIF9	0.15646	0.302053	1.16936	0.868772	1.57396
ARHGAP28	-0.434903	0.0622961	0.647328	0.409774	1.0226
CRLS1	0.444654	0.0229911	1.55995	1.06326	2.28867
PPP1R13B	-0.0900824	0.52765	0.913856	0.690994	1.2086
ATRN	0.0330435	0.812622	1.0336	0.786493	1.35833
SMOX	-0.116952	0.384467	0.889628	0.683508	1.15791
SIGLEC1	0.0367894	0.705402	1.03747	0.857317	1.25549
FKBP1A	0.16527	0.401003	1.17971	0.802173	1.73494
NSFL1C	0.250922	0.250839	1.28521	0.837482	1.9723
SLC4A11	0.0621479	0.411055	1.06412	0.917567	1.23408
C20orf194	0.0421368	0.813079	1.04304	0.735553	1.47906
ZNF343	0.317279	0.118181	1.37339	0.922452	2.04476
EBF4	0.0887917	0.334035	1.09285	0.91269	1.30858
CPXM1	0.0473362	0.482443	1.04847	0.918739	1.19653
MAVS	0.218726	0.215799	1.24449	0.88019	1.75957
XRN2	0.383776	0.073957	1.46782	0.963508	2.23608
KIZ	0.228752	0.735523	1.25703	0.333354	4.74009
DYNLL1	-0.101913	0.572892	0.903108	0.633687	1.28708
TESC	-0.147431	0.209125	0.862922	0.685575	1.08615
SNX5	0.304848	0.125596	1.35642	0.918296	2.00357
RPL6	0.191638	0.167883	1.21123	0.922445	1.59043
SIRPG	0.0882579	0.576339	1.09227	0.801448	1.48862
MAPKAPK5	-0.0282415	0.897189	0.972154	0.63342	1.49203
P2RX7	-0.035988	0.855273	0.964652	0.655272	1.4201
ESF1	0.121096	0.41734	1.12873	0.842363	1.51246
RBBP9	-0.0081816	0.962106	0.991852	0.70773	1.39004
ANAPC5	-0.29395	0.161952	0.745314	0.493662	1.12525
SLC23A2	0.102034	0.493891	1.10742	0.826727	1.48342
KDM2B	-0.181572	0.356496	0.833958	0.566925	1.22677
TASP1	0.587489	0.0148421	1.79946	1.1217	2.88675
OAS1	0.0399893	0.560635	1.0408	0.909643	1.19087
RPLP0	0.133639	0.308884	1.14298	0.883586	1.47853
PXN	-0.0110679	0.946354	0.988993	0.716437	1.36524
SIRT4	-0.133455	0.553779	0.875067	0.562585	1.36111
KIF16B	0.252385	0.280573	1.28709	0.813793	2.03566
TRMT6	0.170793	0.330204	1.18625	0.841141	1.67294
CHGB	-0.0316006	0.828355	0.968893	0.728135	1.28926
PEBP1	-0.160523	0.3901	0.851698	0.59061	1.22821
BRAP	-0.257987	0.280696	0.772605	0.483494	1.23459
ERP29	-0.0413402	0.814842	0.959503	0.678867	1.35615
NOS1	0.266704	0.40256	1.30565	0.699226	2.43803
FUS	-0.134275	0.477653	0.874349	0.603565	1.26662
IGBP1	0.211568	0.202101	1.23561	0.892695	1.71026
FXYD5	0.258183	0.0152287	1.29458	1.05093	1.59471
ZNF302	-0.312674	0.0770617	0.731488	0.517214	1.03453
GRAMD1A	0.0892566	0.563661	1.09336	0.807578	1.48028
FXYD3	0.0363065	0.616676	1.03697	0.899558	1.19538
HEPH	-0.0153806	0.899825	0.984737	0.775031	1.25119
CMTM1	-0.0717507	0.685306	0.930763	0.657848	1.3169
KCNH4	0.257993	0.652828	1.29433	0.42059	3.98319
GANAB	-0.107243	0.605925	0.898307	0.597695	1.35011
GMIP	-0.0562507	0.729669	0.945302	0.68709	1.30055
RBM41	-0.260843	0.207805	0.770402	0.513394	1.15607
BIRC5	-0.155456	0.10372	0.856025	0.70984	1.03232
LAG3	0.033594	0.759257	1.03416	0.834219	1.28203
MLF2	0.0209429	0.910019	1.02116	0.710163	1.46836
OTUB2	-0.242438	0.302669	0.784713	0.494879	1.24429
DDX24	-0.1109	0.540126	0.895028	0.627694	1.27622
ZBTB25	0.247535	0.309612	1.28086	0.79456	2.06481
NECAP1	0.0157249	0.925058	1.01585	0.732037	1.4097
ARHGAP4	0.0726332	0.494447	1.07534	0.873086	1.32444
ANKRD24	0.443154	0.10264	1.55761	0.914851	2.65197
DHX32	0.0645325	0.783237	1.06666	0.673527	1.68926
RCOR1	-0.0372631	0.817281	0.963423	0.702317	1.3216
LTBP4	0.0521108	0.479921	1.05349	0.911678	1.21737
BLVRB	0.113786	0.358348	1.12051	0.878961	1.42845
SLC9A1	0.172479	0.249596	1.18825	0.88591	1.59376
SPTLC1	0.199419	0.313235	1.22069	0.828484	1.79858
PAPOLA	-0.408917	0.0588712	0.66437	0.434673	1.01545
CCNK	-0.174929	0.378564	0.839516	0.56876	1.23917
PCBP4	0.051539	0.634954	1.05289	0.851098	1.30253
RGS1	0.0503208	0.428382	1.05161	0.928473	1.19107
YPEL3	0.072658	0.610197	1.07536	0.813275	1.42191
MRPS33	-0.130065	0.383421	0.878038	0.655381	1.17634
NDUFB2	-0.102613	0.473273	0.902476	0.68178	1.19461
NUDC	0.140855	0.440253	1.15126	0.805044	1.64636
MAEA	0.0800236	0.659325	1.08331	0.758999	1.5462
ICAM1	0.0114143	0.873648	1.01148	0.878741	1.16427
STRN4	0.14041	0.445331	1.15075	0.802386	1.65035
IRAK3	-0.110488	0.65957	0.895397	0.547667	1.46391
LYZ	-0.0222282	0.686175	0.978017	0.87805	1.08937
MUL1	0.143564	0.501272	1.15438	0.759685	1.75414
TFAP4	0.217507	0.137811	1.24297	0.932615	1.65662
PDCD7	-0.0767876	0.743994	0.926087	0.584124	1.46824
SPG21	-0.328849	0.195973	0.719752	0.437235	1.18482
FETUB	0.507042	0.500447	1.66037	0.379887	7.25698
DNAJB11	-0.33702	0.0315733	0.713894	0.525038	0.970682
THPO	-0.305526	0.358094	0.736736	0.383997	1.4135
CHRD	-0.183267	0.242647	0.832546	0.612202	1.1322
FLT3LG	0.142111	0.300361	1.15271	0.880882	1.50841
RAB11FIP3	0.082179	0.593441	1.08565	0.802898	1.46798
GNPTG	0.343601	0.0619298	1.41002	0.982998	2.02253
ZNF268	0.150329	0.417798	1.16222	0.807904	1.67191
GOLGA3	-0.0708196	0.657862	0.93163	0.680968	1.27456
PABPC4	0.146186	0.357889	1.15741	0.84751	1.58063
CD209	-0.0136076	0.927707	0.986485	0.735239	1.32359
MCOLN1	0.0499113	0.780631	1.05118	0.73982	1.49357
USP48	0.13712	0.520335	1.14697	0.755064	1.74228
EFNB1	-0.148916	0.260917	0.861642	0.664624	1.11706
PDPR	0.0429368	0.732396	1.04387	0.816138	1.33515
AARS	-0.0650936	0.630638	0.93698	0.718615	1.2217
GLG1	-0.0450323	0.776831	0.955967	0.700182	1.30519
KIF4A	-0.0915719	0.490042	0.912496	0.703566	1.18347
TNRC6A	-0.0983095	0.618723	0.906368	0.615397	1.33492
PLEKHG2	-0.0152844	0.871529	0.984832	0.818299	1.18526
DLL3	0.0799196	0.530571	1.0832	0.843791	1.39054
NAT14	0.102325	0.385213	1.10774	0.879291	1.39555
PITPNM2	-0.132698	0.429986	0.875729	0.629868	1.21756
EXOC1	-0.0265279	0.892137	0.973821	0.663677	1.4289
RBM27	-0.190781	0.45244	0.826314	0.502355	1.35919
POU4F3	0.158127	0.925374	1.17132	0.0428231	32.0383
OSBPL8	-0.174273	0.424275	0.840068	0.54785	1.28815
DTX2	0.171734	0.388484	1.18736	0.803661	1.75426
NLRC4	-0.166485	0.65611	0.846636	0.406865	1.76175
PUS7	0.126134	0.465333	1.13443	0.808579	1.59161
LAMB4	0.739572	0.756678	2.09504	0.0194741	225.386
NRCAM	-0.105461	0.334345	0.899909	0.726462	1.11477
LAMB1	-0.0827171	0.439246	0.920612	0.746528	1.13529
SLC26A4	0.0946927	0.888697	1.09932	0.291877	4.14047
DLD	0.122985	0.521735	1.13087	0.776271	1.64744
WDR7	0.17017	0.446098	1.18551	0.765239	1.83658
TXNL1	-0.138434	0.501064	0.87072	0.581756	1.30322
IL5RA	0.45583	0.0627167	1.57748	0.9761	2.54938
ABCC6	-0.232014	0.291132	0.792935	0.515414	1.21988
CMTM6	0.130976	0.236848	1.13994	0.917558	1.41622
ITGA6	-0.152604	0.256156	0.85847	0.659678	1.11717
RAPGEF4	-0.411103	0.274484	0.662918	0.317134	1.38573
SMPX	0.024696	0.850463	1.025	0.792909	1.32504
FH	-0.226504	0.169187	0.797316	0.577289	1.1012
SEL1L3	-0.0332654	0.809557	0.967282	0.738006	1.26779
TF	-0.167842	0.344177	0.845487	0.59714	1.19712
CDV3	-0.428219	0.0340193	0.651669	0.438612	0.96822
MYO15A	-0.193211	0.656581	0.824308	0.351733	1.93182
ALKBH5	-0.120113	0.523882	0.886821	0.612953	1.28305
NLRP1	0.314012	0.0691147	1.36891	0.975718	1.92054
PITPNM3	-0.0628528	0.66856	0.939082	0.70427	1.25218
SPAG7	0.101216	0.655126	1.10652	0.709686	1.72524
ORC6	-0.319695	0.0430054	0.726371	0.53295	0.989988
ZFHX4	0.382999	0.134839	1.46668	0.887789	2.42303
CPA1	-0.0550319	0.438425	0.946455	0.823466	1.08781
ZC3HC1	0.120214	0.611986	1.12774	0.708723	1.79449
ESR1	0.153182	0.101995	1.16554	0.970041	1.40043
RGS17	-0.202185	0.54043	0.816944	0.427619	1.56073
ANGPT2	-0.520246	0.00401142	0.594374	0.417015	0.847165
TMEM101	0.0617368	0.518086	1.06368	0.882068	1.28269
CD200	-0.156355	0.0336486	0.855256	0.740361	0.98798
CCDC80	0.0312945	0.691241	1.03179	0.884142	1.20409
CMA1	0.167888	0.721288	1.1828	0.47024	2.97513
PSME1	0.132364	0.307621	1.14152	0.885218	1.47204
PPP2R3C	-0.206687	0.33293	0.813274	0.535219	1.23578
HAUS4	0.0610066	0.674785	1.06291	0.799344	1.41337
JPH4	0.00506983	0.974455	1.00508	0.73694	1.37079
MYH7	-0.626058	0.414866	0.534696	0.118722	2.40815
CEBPE	0.234606	0.853755	1.26441	0.104356	15.32
SLC7A8	0.0657197	0.540867	1.06793	0.865089	1.31832
OSGEP	-0.0928397	0.598008	0.91134	0.645362	1.28694
SLC22A17	-0.0259847	0.783639	0.97435	0.809398	1.17292
RNF31	0.147434	0.407653	1.15886	0.817467	1.64282
SCFD1	-0.210346	0.275495	0.810304	0.555213	1.1826
G2E3	-0.121957	0.580991	0.885186	0.574053	1.36495
HECTD1	0.0456451	0.828255	1.0467	0.69299	1.58096
HNRNPC	-0.186194	0.521299	0.830112	0.469912	1.46641
RPGRIP1	0.373293	0.499692	1.45251	0.491319	4.29413
SUPT16H	0.0339865	0.840996	1.03457	0.742267	1.44198
TOX4	0.0299748	0.893762	1.03043	0.663686	1.59983
TGM1	0.0539412	0.371626	1.05542	0.937637	1.188
TINF2	-0.0755514	0.727625	0.927232	0.606098	1.41852
SEMA6A	-0.0863711	0.506093	0.917254	0.711088	1.18319
TRPM7	-0.0386601	0.849493	0.962078	0.645355	1.43424
TYRO3	-0.0233126	0.806471	0.976957	0.810727	1.17727
WDR76	-0.150261	0.29307	0.860483	0.65027	1.13865
CAPN3	0.0649854	0.744836	1.06714	0.721538	1.57829
SNAP23	-0.0435118	0.818649	0.957421	0.660036	1.3888
TBX15	-0.306394	0.499411	0.736097	0.302551	1.7909
PHGDH	-0.0647792	0.495358	0.937274	0.778025	1.12912
COL9A3	-0.0484626	0.52079	0.952693	0.821696	1.10457
EZR	0.0146321	0.906673	1.01474	0.794541	1.29596
MYL6	-0.00863426	0.95791	0.991403	0.71944	1.36617
TEKT2	0.0396376	0.652901	1.04043	0.875374	1.23662
CLSPN	-0.194819	0.208882	0.822984	0.607335	1.1152
RFFL	0.0297715	0.902264	1.03022	0.640573	1.65688
UNC13D	0.150646	0.161897	1.16259	0.941343	1.43583
MFSD11	-0.236278	0.342935	0.789561	0.484528	1.28663
DPYSL2	-0.00254686	0.981436	0.997456	0.80487	1.23612
TGFB2	-0.105033	0.461634	0.900294	0.680671	1.19078
GPATCH2	-0.07477	0.709217	0.927957	0.626408	1.37467
NUP50	0.0514648	0.787256	1.05281	0.724483	1.52994
CDC45	-0.150281	0.215369	0.860466	0.678397	1.0914
COMT	0.187598	0.224585	1.20635	0.891217	1.63291
CECR1	-0.0461643	0.632799	0.954885	0.790147	1.15397
VNN3	0.248793	0.129231	1.28248	0.929957	1.76863
ECHDC1	0.0647889	0.677534	1.06693	0.786168	1.44797
LRRFIP2	0.137606	0.49846	1.14752	0.770417	1.70922
SEC22C	0.336032	0.110644	1.39938	0.926064	2.11462
XYLB	-0.0589394	0.748153	0.942764	0.657884	1.351
HDAC6	-0.0206823	0.891453	0.97953	0.727802	1.31833
GABRP	0.038449	0.584054	1.0392	0.905562	1.19255
CDC6	-0.19793	0.16284	0.820428	0.621324	1.08333
UPRT	-0.217409	0.355021	0.804601	0.507568	1.27546
CDC23	-0.0283345	0.904279	0.972063	0.612546	1.54259
AAAS	-0.0777057	0.724147	0.925237	0.600948	1.42452
CBX5	-0.0391875	0.75154	0.96157	0.754442	1.22556
FMO2	0.0570972	0.55529	1.05876	0.875793	1.27995
MSH2	-0.111333	0.493442	0.894641	0.650537	1.23034
MAP3K1	0.071468	0.678724	1.07408	0.765896	1.50628
DHPS	-0.2019	0.202671	0.817176	0.598987	1.11484
HOOK2	-0.298434	0.0335857	0.741979	0.563443	0.977088
ARCN1	-0.145216	0.477673	0.864836	0.579229	1.29127
EPB41L4B	0.0249328	0.847026	1.02525	0.795823	1.32081
TMEM38B	-0.0995723	0.368772	0.905224	0.728542	1.12476
PSMD5	0.247122	0.156125	1.28034	0.909922	1.80154
PTGS1	0.000619264	0.994222	1.00062	0.846205	1.18321
NUP188	0.214096	0.208821	1.23874	0.887115	1.72974
CRAT	0.00812757	0.927037	1.00816	0.847192	1.19971
SH2D3C	-0.383691	0.0965876	0.681342	0.433323	1.07132
NANS	0.20968	0.259488	1.23328	0.856604	1.7756
TBC1D2	0.00149809	0.988232	1.0015	0.820716	1.2221
WHRN	0.166283	0.197575	1.18091	0.916993	1.52078
PDE6C	-1.40443	0.62505	0.245506	0.000878815	68.5848
CWF19L1	0.0730363	0.725874	1.07577	0.715169	1.61819
SEMA4G	-0.103071	0.413295	0.902063	0.704688	1.15472
BTAF1	0.00966215	0.958621	1.00971	0.700938	1.4545
IKZF5	0.09282	0.685203	1.09726	0.700501	1.71875
BLNK	0.0402449	0.755786	1.04107	0.807859	1.34159
TLL2	-0.303395	0.430255	0.738307	0.347393	1.56911
CYP26A1	0.0318168	0.878845	1.03233	0.685725	1.55412
TDRD1	0.52814	0.0718173	1.69578	0.954233	3.01358
SORBS1	-0.0418798	0.820572	0.958985	0.667789	1.37716
CRTAC1	-0.0195806	0.704217	0.98061	0.886326	1.08492
BAMBI	-0.12463	0.218189	0.882824	0.723971	1.07653
IL11	-0.112289	0.442459	0.893786	0.6711	1.19036
MYO3A	-0.0736479	0.639941	0.928999	0.682341	1.26482
WAC	-0.0865103	0.650567	0.917126	0.63076	1.3335
CREM	-0.272101	0.199432	0.761777	0.502722	1.15433
NUBP2	0.181923	0.247729	1.19952	0.881127	1.63297
TPSD1	-0.0191316	0.858466	0.98105	0.795007	1.21063
HIVEP1	-0.00628768	0.969438	0.993732	0.720404	1.37076
TREM2	0.116018	0.141854	1.12302	0.961959	1.31104
CRISP3	0.0305108	0.668828	1.03098	0.896472	1.18567
FKBP5	-0.0237125	0.80827	0.976566	0.806348	1.18272
SRPK1	-0.493979	0.00569203	0.610194	0.42993	0.866039
BRPF3	-0.207258	0.159744	0.81281	0.608846	1.0851
MRPS18A	-0.229537	0.241043	0.794901	0.541576	1.16672
TMEM14A	-0.228547	0.159928	0.795689	0.578512	1.0944
EFHC1	-0.187911	0.199355	0.828689	0.621957	1.10413
HSP90AB1	-0.4403	0.0204561	0.643843	0.443697	0.934271
CDC5L	-0.54235	0.00708481	0.581381	0.391764	0.862773
ITPR3	-0.0996527	0.301104	0.905152	0.749362	1.09333
ZNF184	-0.481261	0.0147046	0.618004	0.419829	0.909724
DSP	-0.0820006	0.479532	0.921271	0.733956	1.15639
SIRT1	-0.149946	0.514631	0.860755	0.548295	1.35128
HNRNPH3	-0.00829904	0.968903	0.991735	0.653413	1.50523
IFT74	0.0545156	0.725467	1.05603	0.778991	1.43159
JAK2	-0.0567773	0.809897	0.944804	0.594893	1.50053
IL12RB1	0.00304706	0.987732	1.00305	0.68021	1.47912
ABL1	0.0498646	0.741523	1.05113	0.781577	1.41364
ACOT7	-0.21101	0.130353	0.809766	0.616062	1.06438
SH3GLB1	-0.0460563	0.799301	0.954988	0.669588	1.36204
CDC7	-0.135062	0.33246	0.873662	0.664846	1.14806
SYDE2	-0.263213	0.39722	0.768578	0.417872	1.41362
PCSK5	0.0737829	0.590912	1.07657	0.822625	1.40892
SCD	-0.01775	0.824697	0.982407	0.839619	1.14948
TMED1	-0.137583	0.395419	0.871462	0.634517	1.19689
ABLIM1	0.0574402	0.605436	1.05912	0.851729	1.31701
ERMP1	0.0630163	0.626195	1.06504	0.826504	1.37243
RAB18	-0.219883	0.280685	0.802613	0.538282	1.19675
NRP1	-0.135138	0.307832	0.873596	0.673771	1.13268
PRTFDC1	-0.0846921	0.449527	0.918795	0.737712	1.14433
PALMD	0.0307809	0.72939	1.03126	0.866222	1.22774
TSPAN15	0.0294936	0.824845	1.02993	0.793185	1.33734
H2AFY2	0.0104296	0.916841	1.01048	0.830816	1.22901
FAM21A	0.070232	0.863338	1.07276	0.482159	2.38678
MAST3	-0.106427	0.509559	0.899041	0.655272	1.23349
MZF1	0.249693	0.106684	1.28363	0.947756	1.73854
OCEL1	-0.154751	0.262456	0.856628	0.653499	1.1229
MYO9B	-0.106713	0.452084	0.898784	0.680544	1.18701
KCNK6	-0.0377983	0.779483	0.962907	0.739051	1.25457
CATSPERG	0.523309	0.0179047	1.6876	1.09428	2.60263
PSMD8	0.10732	0.442334	1.11329	0.846646	1.46391
FBXL19	0.0299214	0.848344	1.03037	0.758246	1.40016
STX1B	0.0908068	0.755028	1.09506	0.619027	1.93715
HSD3B7	0.023534	0.860435	1.02381	0.787563	1.33093
SETD1A	0.129467	0.543209	1.13822	0.74983	1.72779
BCL7C	-0.0473985	0.726576	0.953707	0.731203	1.24392
EFNA2	-0.102353	0.300796	0.90271	0.743617	1.09584
CIRBP	-0.0567338	0.718918	0.944846	0.693715	1.28689
ATP5D	0.160116	0.206028	1.17365	0.915715	1.50423
IGFALS	-0.111911	0.300183	0.894124	0.723524	1.10495
HNRNPM	-0.229342	0.307339	0.795057	0.511875	1.2349
NDUFB7	-0.0385369	0.726826	0.962196	0.775117	1.19443
TECR	0.13327	0.310416	1.14256	0.883168	1.47813
TIMM13	0.117278	0.492392	1.12443	0.80449	1.57161
CDC34	0.00178071	0.990156	1.00178	0.754957	1.3293
MTAP	0.161363	0.299452	1.17511	0.866373	1.59387
POLR2E	0.205779	0.339506	1.22848	0.805347	1.87393
POLRMT	0.0132912	0.937264	1.01338	0.727836	1.41095
HCN2	0.168683	0.524474	1.18374	0.704146	1.99
CDHR5	-0.226498	0.466374	0.797321	0.433457	1.46663
IZUMO4	0.0165347	0.931683	1.01667	0.696636	1.48373
RASSF7	-0.0198072	0.877719	0.980388	0.761761	1.26176
GADD45B	0.0902804	0.341222	1.09448	0.908795	1.31811
PALM	-0.0346843	0.667326	0.96591	0.824611	1.13142
MADCAM1	0.494466	0.273708	1.63962	0.676419	3.97441
MKNK2	0.094811	0.541201	1.09945	0.811132	1.49025
ARVCF	0.126011	0.348736	1.1343	0.871482	1.47636
TRMT2A	0.0410377	0.853436	1.04189	0.674116	1.61031
RANBP1	-0.0809327	0.604688	0.922256	0.678851	1.25293
ZDHHC8	0.142883	0.399308	1.1536	0.827476	1.60824
KLHL22	-0.134274	0.434835	0.874351	0.624212	1.22473
MED15	0.137827	0.469347	1.14778	0.790156	1.66726
SERPIND1	-1.02089	0.166305	0.360275	0.0848861	1.52909
SNAP29	-0.0492992	0.822811	0.951896	0.618294	1.4655
CRKL	-0.10442	0.603924	0.900847	0.607178	1.33655
LZTR1	0.215311	0.234017	1.24025	0.869976	1.76811
MMP11	0.002478	0.953652	1.00248	0.922116	1.08985
CECR2	-0.0763943	0.698091	0.926451	0.629772	1.36289
SMARCB1	-0.233448	0.276084	0.791799	0.5202	1.2052
P2RX6	0.58307	0.0717567	1.79153	0.949723	3.37949
DERL3	-0.085206	0.332113	0.918323	0.773063	1.09088
SLC7A4	0.0316392	0.755479	1.03215	0.84579	1.25956
BCL2L13	-0.0306756	0.897069	0.96979	0.609307	1.54354
DDTL	-0.024677	0.851798	0.975625	0.753097	1.26391
DDT	-0.0307813	0.805068	0.969688	0.759391	1.23822
OSM	0.0497291	0.627885	1.05099	0.859541	1.28507
CABIN1	-0.00828342	0.959296	0.991751	0.721526	1.36318
TBC1D10A	0.129074	0.451989	1.13777	0.812784	1.59271
SUSD2	0.0647594	0.310411	1.0669	0.941416	1.20911
SF3A1	0.186251	0.343761	1.20472	0.819286	1.77149
GGT5	-0.0882903	0.390632	0.915495	0.748365	1.11995
RNF215	0.172608	0.328326	1.1884	0.840727	1.67985
SEC14L2	-0.0480628	0.748478	0.953074	0.710457	1.27854
SPECC1L	0.00786811	0.962741	1.0079	0.724516	1.40212
PPIL2	0.0490773	0.817498	1.0503	0.692288	1.59346
UPB1	-0.560646	0.85111	0.57084	0.00163708	199.048
YPEL1	0.107615	0.513894	1.11362	0.806143	1.53837
SNRPD3	-0.151546	0.40933	0.859379	0.599569	1.23177
PES1	0.239024	0.191125	1.27001	0.887503	1.81737
MAPK1	-0.0912589	0.629481	0.912781	0.630026	1.32244
GGT1	-0.101676	0.341962	0.903322	0.732434	1.11408
PRODH	-0.135214	0.20462	0.873529	0.708833	1.07649
PPM1F	0.0539871	0.77468	1.05547	0.729312	1.52749
SLC35E4	-0.0999573	0.555079	0.904876	0.649262	1.26113
TOP3B	-0.0559713	0.783762	0.945566	0.633985	1.41028
CRYBB3	-0.253705	0.297908	0.775921	0.481233	1.25106
CYTH4	0.0558492	0.661368	1.05744	0.823617	1.35764
DGCR14	0.0431614	0.872482	1.04411	0.616383	1.76864
MFNG	0.000773132	0.995413	1.00077	0.768889	1.30259
CARD10	-0.0260324	0.856715	0.974304	0.734463	1.29247
LRP5L	-0.0215947	0.914732	0.978637	0.659095	1.4531
SLC25A1	-0.126788	0.451788	0.88092	0.63315	1.22565
GRK3	0.122855	0.484197	1.13072	0.80144	1.59529
PLA2G3	-0.107985	0.714019	0.897641	0.503826	1.59928
LGALS2	0.0338886	0.738408	1.03447	0.847896	1.2621
GGA1	-0.0943008	0.654465	0.910009	0.602145	1.37528
HIRA	0.0206536	0.914762	1.02087	0.699389	1.49012
SH3BP1	-0.179852	0.303001	0.835394	0.593285	1.1763
SEZ6L	-0.546967	0.0731398	0.578703	0.318156	1.05262
LGALS1	-0.00419528	0.962491	0.995814	0.836073	1.18607
HPS4	-0.0609958	0.805252	0.940827	0.579335	1.52788
PIK3IP1	0.0776745	0.519589	1.08077	0.853227	1.369
[truncated: 22,103 more rows]
